# Supplementary material for: Lipid feature and late onset ≥80 years of ischemic stroke: a retrospective study in lipid-lowering therapy-naive adults
Source: Front Neurol. 2026 May 15;17:1786974. doi: 10.3389/fneur.2026.1786974 (PMC13235004; doi:10.3389/fneur.2026.1786974)
Supplement: Supplementary file 2 [file Table_2.xlsx]

## Sheet: Sheet1
Case	name	ID	Hyperlipidemia	NIHSS post-3mon	Watershed infarction	TOAST	location	artery	lunanar	mRS	降脂	symptom		SEX	AGE	TIME	NIHSS	TC	TG	APOA	APOB	APOE	SOD	LP(A)	HDL	LDL	VLDL	nonHDL	L/H	V/H	DM	antDM	HT	antiHT	CHD	SMOKING	ATRIL	antiCOA	antiPLE	Hper
1	张允堂	114091	1	0	0	4	右侧中央前回、额叶白质、左侧顶叶		0	1	0	头晕、左下肢无力1d	1	1	60	24	0	5.53	1.72	1.14	0.81	3.8	192	107.6	0.83	2.33	0.73	4.7	2.80723	0.879518	0	0	1	1	0	0	0	0	1	0
2	吴彦文	861891	0	5	0	1	左侧大脑中动脉区域	左大脑中动脉	0	4	0	口角歪斜、右侧肢体无力6h	1	1	60	6	5	6.92	1.28	1.36	1.44	4.97	198	1034.8	1.38	4.71	0.58	5.54	3.41304	0.42029	0	0	1	1	0	0	0	0	0	0
3	郭英建	840139	0	2	0	1	左侧小脑半球、桥脑左侧、左侧丘脑、内囊后肢		0	3	0	头晕、呕吐2h	1	1	60	2	2	4.75	1.75	1.25	0.94	3.94	193	35.3	1.24	3.22	0.8	3.51	2.59677	0.645161	0	0	0	0	0	0	0	0	0	0
4	东俊平	834264	0	0	0	1	左侧基底节、侧脑室旁片状		0	0	0	言语不利1d	1	1	60	24	1	6.02	1.71	1.07	1.33	4.26	158	1003.1	0.95	4.21	0.78	5.07	4.43158	0.821053	0	0	0	0	0	0	0	0	0	0
5	胡会昌	491771	0	2	0	2	右侧侧脑室前脚		0	2	0	右下肢无力1d	1	1	60	24	3	3.26	0.77	1.13	0.47	4.23	173	8.2	1.46	1.7	0.35	1.8	1.16438	0.239726	0	0	1	1	0	0	1	0	0	0
6	梁建术	864390	0	0	0	1	左侧顶叶		1	0	0	头晕、走路不稳2d	1	1	60	41	2	3.22	1.39	0.68	0.9	4.3	126	95.4	0.58	2.13	0.63	2.64	3.67241	1.08621	0	0	1	1	0	1	1	1	0	0
7	白彦民	863912	0	1	0	3	左侧脑室旁	左侧豆纹	0	1	0	言语不利12h	1	1	60	12	2	3.62	0.55	1.03	0.7	3.74	177	102.6	0.97	2.36	0.25	2.65	2.43299	0.257732	0	0	0	0	0	0	0	0	0	1
8	刘国印	866058	1	0	0	3	桥脑左侧	旁正中动脉	0	0	0	睡眠增多、口角流涎3d	1	1	60	72	1	4.57	1.88	1.28	0.98	2.96	214	34.7	0.95	3.1	0.85	3.62	3.26316	0.894737	0	0	0	0	0	0	0	0	0	0
9	常春华	866031	0	0	0	3	右基底节	豆纹	0	0	0	言语不利8h	1	0	60	8	1	5.1	1.64	1.63	1.01	6.83	219	56.8	1.62	3.32	0.75	3.48	2.04938	0.462963	0	0	1	1	0	0	0	0	0	0
10	周建彬	793359	1	0	0	1	左侧桥脑	基底动脉重度狭窄	1	0	0	右侧肢体无力、言语不利、饮水呛咳1d余	1	1	60	36	1	5.61	1.64	0.98	1.34	3.67	186	43.9	0.98	3.84	0.75	4.63	3.91837	0.765306	1	1	1	1	0	0	0	0	1	0
11	郭银平	873100	1	1	0	3	左侧内囊后肢	豆纹	1	1	0	口角歪斜、右侧肢体无力5h	1	1	60	5	3	5.2	4.14	1.4	1.1	5.07	195	83.3	1.13	3.55	1.88	4.07	3.14159	1.66372	1	1	1	1	0	0	0	0	1	0
12	马捧金	770326	0	3	0	1	右枕顶叶、顶深多发		1	3	0	右面部、右上肢麻木、言语不利1d	1	1	60	24	4	6.08	2.84	1.21	1.11	3.65	178	29.2	1.01	4.18	1.29	5.07	4.13861	1.27723	0	0	1	1	0	0	0	0	0	0
13	高跃中	664887	0	38	0	1	右侧额顶颞叶大面积		0	5	0	突发意识不清、右侧肢体无力6h	1	1	60	6	38	5.1	2.29	0.69	1.21	4.61	155	353	0.72	3.56	1.04	4.38	4.94444	1.44444	0	0	0	0	0	0	0	0	0	1
14	孙见恩	839887	0	1	0	3	左侧内囊、侧脑室旁		0	2	0	右上肢无力1d	1	1	60	24	2	4.9	0.73	1.25	0.84	3.48	226	475.8	1.41	3.06	0.33	3.49	2.17021	0.234043	0	0	1	1	0	0	0	0	0	0
15	王玉荣	841640	0	1	0	3	左侧侧脑室旁		0	1	0	0.54	1	0	60	48	2	4.98	1.08	1.4	0.82	4.56	211	103	1.63	2.94	0.49	3.35	1.80368	0.300613	0	0	1	0	0	0	0	0	0	0
16	郭金林	841135	0	4	0	1	右侧基底节、侧脑室旁、额顶叶		0	3	0	言语不利、左侧肢体无力3d	1	1	60	72	9	3.3	1.66	0.88	0.84	3.34	178	661.4	0.68	2.14	0.75	2.62	3.14706	1.10294	1	1	1	0	0	0	0	0	0	0
17	美美枝	790942	1	1	0	4	双侧半卵圆中心、左侧额、颞、枕、顶多发		0	1	0	言语不利、左上肢不自主运动、左足麻木10h	1	0	60	10	1	6.54	1.91	1.79	1.16	4.59	198	221.2	1.9	4.04	0.87	4.64	2.12632	0.457895	0	0	1	1	0	0	0	0	0	0
18	梁立民	837561	0	1	0	1	右侧额叶		0	1	0	左下肢无力1d	1	1	60	24	2	4.09	2.14	1.21	0.76	2.65	185	79.3	1.02	2.59	0.97	3.07	2.53922	0.95098	0	0	0	0	0	0	0	0	0	0
19	吴美芝	827227	0	1	0	3	左侧基底节、侧脑室旁点状		1	0	0	言语不利17h	1	0	60	17	2	6.03	1.81	1.47	1.02	6.21	181	55	1.46	3.99	0.82	4.57	2.73288	0.561644	0	0	0	0	0	0	0	0	0	0
20	杨坤学	248764	0	0	0	3	左侧内囊后肢		1	0	0	右手不利4d	1	1	60	96	1	5.46	2.81	0.97	1.09	4.84	181	55.4	0.86	3.62	1.28	4.6	4.2093	1.48837	0	0	1	1	0	0	0	0	0	1
21	邓路堂	828634	0	2	0	3	右侧基底节、侧脑室旁斑片状		1	2	0	口角歪斜、言语不利6h	1	1	60	6	4	2.97	3.43	1.8	0.38	2.43	172	56.3	1.55	1.42	0.58	1.42	0.916129	0.374194	0	0	1	1	0	0	0	0	0	0
22	芦发仓	829305	0	5	0	1	左侧枕叶、侧脑室旁片状		0	4	0	右侧肢体无力、言语不利1d	1	1	60	24	7	6.35	2.73	1.26	1.26	4.71	227	39.1	1.18	4.24	1.24	5.17	3.59322	1.05085	0	0	1	1	0	0	0	0	0	0
23	刘树臣	827351	0	1	0	3	右侧内囊后肢		0	1	0	左侧肢体麻木无力6h	1	1	60	6	2	4.8	1.55	1.19	0.97	2.79	168	25.2	0.9	3.27	0.7	3.9	3.63333	0.777778	1	0	1	1	0	0	0	0	0	1
24	黄振荣	821169	0	1	0	3	左侧丘脑		0	1	0	头晕、右下肢无力1d	1	0	60	24	2	6.36	3.22	1.18	1.26	5.07	141	328.7	1.09	4.25	1.46	5.27	3.89908	1.33945	1	1	0	0	0	0	0	0	0	0
25	王青梅	738931	0	2	0	1	左侧岛叶、额叶多发		0	1	0	言语不能1d	1	0	60	24	4	4.34	1.44	1.19	0.87	2.76	158	66.1	1.03	2.93	0.65	3.31	2.84466	0.631068	1	1	1	1	0	0	0	0	0	0
26	刘小川	841439	0	0	0	3	左侧小脑		0	0	0	头晕d	1	1	60	12	0	3.8	0.82	1.18	0.85	5.14	172	74.2	0.87	2.44	0.37	2.93	2.8046	0.425287	0	0	0	0	0	0	0	0	0	1
27	崔风和	673815	0	4	0	1	桥脑双侧小脑		0	3	0	言语不利、行动迟缓16h	1	1	60	16	8	4.95	1.27	0.98	1	3.16	179	484.6	0.9	3.36	0.58	4.05	3.73333	0.644444	1	1	1	1	0	0	0	0	0	0
28	李银聚	835037	0	6	0	1	右侧大脑中区域		0	4	0	左侧肢体无力、言语不利28h	1	1	60	28	10	4.57	3.01	0.91	1.06	3.59	169	77.3	0.77	2.98	1.37	3.8	3.87013	1.77922	1	1	1	1	0	0	0	0	0	1
29	邢书子	834602	0	2	0	1	右侧大脑中区域		0	2	0	左侧肢体无力18h	1	0	60	18	3	5.67	2.03	1.07	1.13	3.3	171	74	0.98	3.74	0.92	4.69	3.81633	0.938776	0	0	0	0	0	0	0	0	0	0
30	田美娟	186751	0	1	0	4	右侧基底节点状	乳腺癌	1	0	0	口角歪斜1d	1	0	60	24	1	7.05	0.79	1.96	1.15	4.93	190	226	2.26	4.39	0.36	4.79	1.94248	0.159292	0	0	0	0	0	0	0	0	0	0
31	杨改岩	825752	1	3	0	3	左侧丘脑		0	3	0	言语不利、右侧肢体无力21	1	1	60	21	5	5.5	2.03	1.47	1.14	4.62	152	97.9	1.25	3.59	0.92	4.25	2.872	0.736	1	1	1	1	1	0	0	0	0	0
32	任明俊	832742	0	0	0	2	左额叶		0	0	0	右上肢无力2d	1	1	60	48	1	2.77	0.92	0.98	0.52	2.88	147	30.4	0.85	1.61	0.42	1.92	1.89412	0.494118	0	0	0	0	0	0	1	1	0	0
33	周英秀	828747	0	0	0	3	左侧侧脑室旁		0	1	0	头痛伴言语不利、右侧额肢体无力d	1	0	60	24	2	4.98	1.73	1.3	0.99	3.69	165	45.1	1.12	3.23	0.79	3.86	2.88393	0.705357	1	1	1	1	0	0	0	0	0	0
34	张瑞新	753584	0	0	0	3	右侧桥脑		1	0	0	头晕、行走不稳2d	1	0	60	48	0	6.63	3.39	1.5	1.15	6.53	214	559.2	1.37	4.24	1.54	5.26	3.09489	1.12409	1	1	1	1	0	0	0	0	0	0
35	曹来军	554114	0	2	0	1	右侧小脑		0	2	0	右侧额肢体无力2d	1	1	60	48	4	8.31	1.84	1.39	1.87	5.19	179	374	1.72	5.8	0.84	6.59	3.37209	0.488372	0	0	1	1	0	0	0	0	0	0
36	李文庆	819838	1	2	0	3	右侧内囊		1	3	0	左侧肢体无力1d	1	1	61	18	4	5.44	1.44	1.43	1.09	2.78	153	155.4	1.22	3.67	0.65	4.22	3.0082	0.532787	0	0	1	1	1	1	0	0	1	0
37	贾建玲	869297	0	1	0	3	左侧基底节/左侧侧脑室胖		0	2	0	右侧肢体无力4h	1	1	61	4	1	4.43	1.15	1.24	0.92	2.79	187	138.1	1.02	2.86	0.52	3.41	2.80392	0.509804	1	0	1	1	0	1	0	0	1	0
38	赵京乐	863402	0	0	0	1	右胼胝体膝部及半卵圆中心片状	右大脑前	0	1	0	左下肢无力2d	1	1	61	46	2	3.67	1.41	1.12	0.77	2.5	186	172.1	0.95	2.31	0.64	2.72	2.43158	0.673684	0	0	1	1	0	1	0	0	0	0
39	辛太龙	860343	0	0	0	1	左小脑、丘脑、双侧枕叶	基底动脉	0	0	0	头晕3d	1	1	61	96	0	3.07	0.92	0.94	0.72	2.6	188	61.8	0.79	1.92	0.42	2.28	2.43038	0.531646	0	0	1	1	0	0	0	0	0	0
40	何志学	865996	1	0	0	3	左侧侧脑室旁	豆纹	1	0	0	右侧肢体无力16h	1	1	61	16	1	6.21	3.93	1.25	1.38	4.58	202	235.8	1.18	4.3	1.79	5.03	3.64407	1.51695	0	0	1	1	0	0	0	0	0	0
41	姚振余	865806	1	0	0	1	左侧侧脑室体旁	豆纹	0	0	0	言语不利、右侧肢体无力1d	1	1	61	16	1	4.12	1.83	1.17	0.89	2.61	230	60.8	0.95	2.75	0.83	3.17	2.89474	0.873684	0	0	1	1	0	0	0	0	0	0
42	田孟永	866862	1	0	1	1	右侧半卵圆中心	右大脑中动脉	0	0	0	言语不利、双手麻木1d	1	1	61	20	1	2.69	2.33	0.93	0.57	3	190	91.9	0.72	1.72	1.06	1.97	2.38889	1.47222	1	0	1	1	0	1	0	0	0	0
43	刘立新	870936	0	1	0	3	右侧桥脑	旁正中	1	2	0	口角歪斜、言语不利、左侧肢体无力2d	1	1	61	36	2	4.89	1.52	1.01	1.25	3.47	180	250	0.96	3.24	0.69	3.93	3.375	0.71875	1	1	1	1	0	0	0	0	0	0
44	李玉兵	748416	0	1	0	1	右侧丘脑、枕叶、海马、颞叶内侧皮层点状	右大脑后动脉	0	1	0	头晕、左侧肢体无力1	1	1	61	24	3	2.82	1	0.97	0.63	2.77	185	58.3	0.8	1.79	0.45	2.02	2.2375	0.5625	0	0	1	0	0	0	0	0	0	1
45	王书杰	870988	0	0	0	2	右侧额叶皮层	左侧皮层支	1	0	0	言语不利10h	1	1	61	10	1	4.18	0.77	1.24	0.74	3.83	170	32.3	1.33	2.43	0.35	2.85	1.82707	0.263158	0	0	1	1	0	0	1	1	0	1
46	武顺庭	873336	0	1	0	1	右侧内囊后肢	豆纹	1	2	0	左侧肢体无力7h	1	1	61	7	1	3.41	1.16	1.08	0.72	2.82	161	37.7	0.82	2.27	0.53	2.59	2.76829	0.646341	0	0	0	0	0	0	0	0	0	1
47	张玉梅	875231	1	2	1	1	右侧颞枕交界区	右窦狭窄	0	2	0	头晕、左侧肢体无力2d	1	0	61	48	3	5.26	2.29	1.17	1.26	5.33	183	233.5	1.07	3.7	1.04	4.19	3.45794	0.971963	0	0	1	1	0	0	0	0	0	0
48	李同建	874531	0	1	0	1	左侧延髓		1	2	0	头晕、右侧肢体麻木3d	1	1	61	48	3	3.17	2.95	0.95	0.75	3.95	175	74.1	0.78	2.17	1.34	2.39	2.78205	1.71795	1	1	1	1	1	0	0	0	1	0
49	赵亚玲	840321	0	1	0	3	左侧基底节、侧脑室旁		0	1	0	言语不利、周身无力1d	1	0	61	24	2	5.22	1.07	1.28	0.93	4.05	177	40.4	1.31	3.39	0.49	3.91	2.58779	0.374046	0	0	1	0	0	0	0	0	0	0
50	刘全金	832714	0	3	0	1	左侧基底节		0	3	0	右侧肢体无力2d	1	1	61	48	4	5.04	2.07	0.94	1.1	3.33	188	112.9	0.83	3.64	0.94	4.21	4.38554	1.13253	0	0	1	1	0	1	0	0	0	1
51	蒲贞国	461168	0	0	0	1	左侧小脑半球、右侧枕叶		0	0	0	意识不清1d	1	1	61	24	0	5.63	1.82	1.4	1.27	3.9	174	268.2	1.19	3.74	0.83	4.44	3.14286	0.697479	0	0	1	1	0	1	0	0	0	0
52	田爱菊	828184	0	2	0	1	桥脑右侧		0	1	0	左侧肢体麻木无力1w	1	0	61	168	3	6.31	2.14	1.47	1.22	4.62	145	116.5	1.65	4.22	0.97	4.66	2.55758	0.587879	1	1	1	1	0	0	0	0	0	0
53	邵竹芹	722506	0	1	0	5	右侧丘脑		0	0	0	左侧肢体无力、左眼视物模糊1d	1	0	61	24	1	5.37	1.67	1.33	1.05	4.49	187	9.2	1.26	3.44	0.76	4.11	2.73016	0.603175	0	0	0	0	0	0	0	0	0	1
54	刘塞疆	837772	0	0	0	1	双侧枕叶多发		0	3	0	实物不清、头痛3d	1	1	61	72	0	4.05	1.91	1.6	0.75	4.82	208	53.1	1.41	2.45	0.87	2.64	1.73759	0.617021	0	0	1	1	0	0	0	0	0	0
55	刘彦从	826218	0	1	0	3	右侧放射冠		0	1	0	左肢体无力1d	1	0	61	15	2	5.21	1.65	1.37	0.9	3.6	159	80.4	1.23	3.33	0.75	3.98	2.70732	0.609756	0	0	0	0	0	0	0	0	0	0
56	孙瑞芬	837252	0	0	0	5	左侧基底节、侧脑室旁	甲状腺癌	0	0	0	头晕、色觉减退、右侧肢体感觉异常8h	1	0	61	8	0	4.95	2.22	1.1	0.99	2.93	191	744.1	1.07	3.16	1.01	3.88	2.95327	0.943925	0	0	1	1	0	0	0	0	0	0
57	许园平	837933	1	0	0	1	左侧颞枕叶条索状		0	0	0	右眼视物模糊、记忆力减退、头痛1d	1	0	61	14	1	5.7	3.48	1.47	1.2	6.39	180	1063.9	1.23	3.74	1.58	4.47	3.04065	1.28455	1	1	0	0	0	0	0	0	0	0
58	崔秀花	836141	0	0	0	1	左基底节		0	2	0	记忆力减退2d	1	0	61	48	0	4.33	0.66	1.54	0.63	3.73	170	256.4	1.61	2.62	0.3	2.72	1.62733	0.186335	0	0	1	0	0	0	0	0	0	0
59	孟新合	856915	0	0	0	3	脑干		0	0	0	发作性意识不清1w	1	1	62	72	0	3.88	1.45	1.08	0.88	2.94	178	104.7	0.87	2.46	0.66	3.01	2.82759	0.758621	1	1	1	1	1	0	0	0	1	1
60	郭素娟	862725	0	1	0	3	脑干左侧、右侧额叶	左侧豆纹	0	0	0	右下肢无力4d，言语不利1d	1	0	62	24	1	4.05	1.61	1.14	0.85	4.36	203	184.5	0.96	2.48	0.73	3.09	2.58333	0.760417	1	1	1	1	1	0	0	0	1	0
61	秦四喜	867067	0	0	0	1	左顶深点状		1	0	0	右上肢麻木憋胀3d	1	1	62	72	1	3.76	1.39	1.09	0.8	1.91	224	61.9	0.88	2.43	0.63	2.88	2.76136	0.715909	1	1	0	0	0	0	0	0	0	0
62	杜献芳	865086	0	0	0	1	左丘脑	右大脑后动脉	1	0	0	右面部、肢体麻木0.5d	1	0	62	12	1	4.52	1.95	1.09	1.02	3.13	212	32.8	0.92	3.19	0.89	3.6	3.46739	0.967391	1	1	1	0	0	0	0	0	0	0
63	王金山	871847	0	3	0	3	左侧脑室旁点状	豆纹	0	1	0	右下肢无力2h	1	1	62	2	5	4.32	0.9	1.13	1.01	3.38	168	122.8	1	2.92	0.41	3.32	2.92	0.41	0	0	0	0	0	0	0	0	0	0
64	李红卫	775793	1	1	1	1	左侧顶深片状		1	1	0	右侧肢体无力2d	1	0	62	48	2	8.17	5.09	1.31	0.76	10.41	165	129	1.28	5.44	2.31	6.89	4.25	1.80469	1	1	1	1	0	0	0	0	1	1
65	李怀庭	873490	0	3	0	3	右侧桥脑	短旋支	1	0	0	左侧肢体无力12h	1	1	62	12	5	3.22	0.78	0.86	0.73	2.55	149	207.5	0.75	2.19	0.35	2.47	2.92	0.466667	1	1	1	1	0	1	0	0	1	1
66	褚荣华	768916	0	1	0	1	双侧额、顶、右枕叶		0	1	0	头晕、右侧肢体无力3d	1	1	62	78	2	3.88	1.25	0.98	0.72	2.32	145	936.7	0.85	2.48	0.57	3.03	2.91765	0.670588	1	1	1	1	0	0	0	0	0	1
67	李喜想	835568	0	1	0	1	左额叶、廉旁点状		1	0	0	左下肢无力15	1	0	62	15	2	4.29	0.66	1	0.8	4.32	145	125.4	1.08	2.82	0.3	3.21	2.61111	0.277778	0	0	0	0	0	0	0	0	0	0
68	丁艳学	834732	0	2	0	1	左侧枕叶、侧脑室旁、额、顶叶		0	2	0	左肢体无力、头晕1d	1	1	62	24	3	5.44	2.37	1.2	0.94	4.54	178		1.02	3.72	1.08	4.42	3.64706	1.05882	1	1	1	1	0	1	0	0	0	1
69	李贵文	475157	0	0	0	1	额、顶、胼胝体膝部、侧脑室旁		0	0	0	左下肢无力1d	1	1	62	24	1	5.98	3.38	1.36	1.09	3.6	218	307.8	1.37	3.74	1.54	4.61	2.72993	1.12409	0	0	1	1	0	1	0	0	0	0
70	陈林芳	605145	0	6	0	3	桥脑左侧		0	4	0	右侧肢体无力半天	1	0	62	12	9	3.79	1.15	1.33	0.63	3.34	166	54.6	1.35	2.2	0.52	2.44	1.62963	0.385185	0	0	0	0	0	0	0	0	0	0
71	崔军社	829368	0	0	0	3	右侧侧脑室旁斑片状		0	0	0	左下肢无力1d	1	1	62	24	1	4.8	0.94	1.15	0.88	3.7	146	87.3	1.19	3.24	0.43	3.61	2.72269	0.361345	0	0	1	1	0	0	0	0	0	0
72	张世军	825243	0	0	0	3	左侧桥脑		0	0	0	右肢体无力、言语不利3d	1	1	62	72	1	3.35	0.82	1.09	0.58	2.29	168	47.5	0.83	2.04	0.37	2.52	2.45783	0.445783	0	0	1	1	0	0	0	0	0	0
73	李秀丽	837422	0	2	0	3	左侧侧脑室旁		0	2	0	言语不利、右侧肢体无力2d	1	0	62	48	3	6.39	2.54	1.16	1.28	6.02	173	162	1.27	4.16	1.15	5.12	3.27559	0.905512	1	0	0	0	0	0	0	0	0	0
74	崔素霞	830008	0	2	0	1	右侧桥脑		0	2	0	头晕、左侧肢体麻木1d	1	0	62	24	3	6.64	0.81	1.19	1.32	3.96	194	1340	1.44	4.54	0.37	5.2	3.15278	0.256944	0	0	1	1	0	0	0	0	0	1
75	孙文庆	834999	0	2	0	1	左额叶、胼胝体		0	2	0	反应迟钝、言语不利15h	1	1	62	15	2	3.71	1.02	0.93	0.78	2.93	154	46.4	0.85	2.37	0.46	2.86	2.78824	0.541176	1	0	1	0	0	1	0	0	0	0
76	马胜巧	830850	0	0	0	1	右额叶		0	0	0	左下肢无力1d	1	0	62	24	0	5.62	1.98	1.46	1.03	4.19	164	156.9	1.48	3.83	0.9	4.14	2.58784	0.608108	0	0	0	0	0	0	0	0	0	0
77	吕洪城	841408	0	0	0	1	左侧顶枕		0	0	0	言语不利、右侧肢体麻木无力1d	1	1	62	24	0	4.07	1.62	0.96	0.87	2.81	180	105.7	0.81	2.63	0.74	3.26	3.24691	0.91358	0	0	0	0	0	1	0	0	0	1
78	谢春秀	863131	0	0	0	1	左侧桥脑、丘脑	旁正中动脉	1	0	0	反应迟钝1d	1	0	63	23	0	4.84	1.35	1.18	0.98	3.41	161	51.9	1.11	3.11	0.61	3.73	2.8018	0.54955	0	0	0	0	0	0	1	1	0	1
79	张丽君	870436	0	0	0	3	左侧基底节	豆纹动脉	0	0	0	左下肢麻木4	1	0	63	80	1	4.26	1.55	1.62	0.81	5.11	205	301.9	1.36	2.48	0.7	2.9	1.82353	0.514706	0	0	0	0	0	0	0	0	0	0
80	赵吉荣	674904	1	1	0	1	右额叶、额顶叶	大脑前动脉	0	1	0	左肢体无力14h	1	0	63	14	3	5.44	1.52	1.22	1.09	4.28	191	79.7	1.17	3.41	0.69	4.27	2.91453	0.589744	1	1	0	0	1	0	0	0	1	0
81	温树青	869096	0	0	0	1	右基底节、侧脑室旁	多支豆纹	0	0	0	言语不利、双下肢无力1d	1	1	63	24	1	5.78	1.65	1.1	1.25	5.75	196	478.7	1.21	3.87	0.75	4.57	3.19835	0.619835	1	1	1	1	0	0	0	0	1	0
82	陈冠兴	873950	0	1	1	2	左侧额顶叶皮层下多发点状	颈内动脉C7重度狭窄	1	0	0	头晕、右下肢无力18h	1	1	63	18	2	4.74	1.12	0.84	1.08	4.46	186	184.8	0.83	3.48	0.51	3.91	4.19277	0.614458	0	0	1	1	0	0	1	1	0	0
83	刘三玉	873354	0	1	0	3	右侧内囊后肢	右豆纹	1	2	0	左侧肢体无力4d	1	1	63	96	2	4.3	2.31	1.51	0.87	3.88	174	14.1	1.2	2.55	1.05	3.1	2.125	0.875	0	0	1	1	0	0	0	0	0	1
84	马新建	834284	0	3	0	3	桥脑右侧		1	2	0	左侧肢体无力10h	1	1	63	10	4	3.69	1.73	0.95	0.81	3.25	156	47.8	0.79	2.48	0.79	2.9	3.13924	1	0	0	0	0	0	0	0	0	0	0
85	张春玲	374439	0	2	0	1	延髓、双侧小脑半球、枕叶		0	3	0	右侧肢体无力12h	1	0	63	12	4	4.63	0.81	1.03	1.01	2.52	134	137.7	0.74	3.27	0.37	3.89	4.41892	0.5	0	0	0	0	0	0	0	0	0	0
86	张自强	797205	1	0	0	1	双侧小脑、小脑隐部、右侧枕顶叶		0	1	0	头晕1d	1	1	63	24	0	5.23	1.64	1.64	0.87	4.98	189	160.7	1.47	3.25	0.75	3.76	2.21088	0.510204	0	0	1	1	1	0	0	0	1	0
87	梁振芹	472923	1	4	0	5	左侧大脑中		0	3	0	右侧肢体无力、言语不利12h	1	0	63	12	6	6.33	4.37	1.21	1.23	7.18	176	26.7	1.29	4.25	1.99	5.04	3.29457	1.54264	1	0	1	1	1	1	0	0	1	0
88	郭彦芳	829120	1	1	0	1	右侧顶深		1	1	0	头晕2d、言语不清伴左侧肢体无力1d	1	0	63	24	2	4.33	2.09	1.03	0.94	2.98	165	66.5	0.89	2.82	0.95	3.44	3.16854	1.06742	1	1	0	0	1	0	0	0	1	0
89	武跃峰	745261	0	4	0	1	左侧丘脑、侧脑室旁多发		0	3	0	言语不利1d	1	1	63	24	7	7.98	1.59	1.73	1.42	4.66	123	354.6	1.76	5.26	0.72	6.22	2.98864	0.409091	1	1	0	0	0	0	0	0	0	1
90	马振华	838017	0	7	0	5	无		0	4	0		1	1	63	72	9	6.76	1.81	1.11	1.52	4.1	228	147.1	1.11	4.72	0.82	5.65	4.25225	0.738739	1	1	1	1	1	0	0	0	0	0
91	高国文	840075	0	2	0	1	左侧颞叶、额叶多发		0	2	0	右上肢无力、言语不利1天24	1	1	63	24	3	5.67	1.71	1.07	0.65	2.49	147	544.9	1.05	2.16	0.32	4.62	2.05714	0.304762	0	0	0	0	0	0	1	0	0	1
92	霍彦格	837558	0	1	0	4	左侧基底节、侧脑室旁	肝硬化	0	1	0	反应迟钝、言语不利2d	1	0	63	30	1	3.42	1.12	0.99	0.66	3.1	169	84.9	0.89	2.12	0.51	2.53	2.38202	0.573034	0	0	0	0	0	0	0	0	0	1
93	梁兰清	830701	0	1	0	1	左侧小脑		0	1	0	头晕、走路不稳1d	1	1	63	24	2	5.52	1.5	0.99	1.19	4.26	166	90.5	0.95	3.77	0.68	4.57	3.96842	0.715789	0	0	0	0	0	0	0	0	0	0
94	王小龙	839800	1	0	0	2	右侧桥脑		0	0	0	左下肢无力3d	1	1	63	70	0	4.95	1.77	1.2	1.08	4.5	164	80.1	1.12	2.99	0.8	3.83	2.66964	0.714286	1	1	1	1	1	1	1	0	1	1
95	刘桂芝	866561	0	0	0	3	左侧基底节及侧脑室旁	豆纹	1	1	0	右侧肢体无力4h	1	0	64	4	6	6	2.13	1.07	1.25	7.27	187	69.5	1.17	3.94	0.97	4.83	3.36752	0.82906	1	1	1	1	0	0	0	0	1	0
96	徐保社	865269	0	1	0	1	左侧丘脑、侧脑室旁、放射冠多发	左大脑中 动脉	0	1	0	言语不利、右侧肢体无力2d	1	1	64	48	1	4.35	1.51	1.15	0.9	3.48	207	150.1	0.93	2.97	0.69	3.42	3.19355	0.741935	0	0	1	1	0	0	0	0	0	0
97	王彦芳	866257	0	0	0	1	右侧颞枕叶大面积	右大脑后动脉	0	0	0	头痛、双眼视物模糊1d	1	0	64	12	1	6.53	3.21	1.37	1.36	7.11	176	87.3	1.4	4.44	1.46	5.13	3.17143	1.04286	1	1	1	1	0	0	0	0	1	0
98	吴国萍	867666	0	0	0	3	左侧丘脑	丘脑膝状体	1	0	0	一过性意识不清1d	1	0	64	24	1	4.36	0.82	1.52	0.8	5.92	171	88.8	1.6	2.5	0.37	2.76	1.5625	0.23125	0	0	1	1	1	0	0	0	1	0
99	刘子建	831637	0	1	0	3	左侧侧脑室	豆纹	1	1	0	言语不利1.5h	1	1	64	1.5	1	3.42	0.87	1.2	0.55	2.85	180	31.8	1.25	1.84	0.4	2.17	1.472	0.32	1	1	1	1	0	0	0	0	1	0
100	霍胜平	870443	0	0	0	1	左侧颞枕叶条索状	右大脑后动脉分支闭塞，责任血管右椎动脉重度狭窄	0	0	0	头晕17h	1	1	64	17	2	4.37	0.8	1.01	0.91	3.6	173	113.9	0.96	2.97	0.36	3.41	3.09375	0.375	1	0	0	0	0	1	0	0	0	0
101	张国庆	856554	1	0	0	3	左基底节、右侧脑室旁点状	右旁正中，左豆纹，	1	0	0	言语不利、右下肢无力4h	1	1	64	4	1	4.69	1.01	1.37	1.04	6.17	218	22	1.31	3.07	0.46	3.38	2.34351	0.351145	1	1	1	0	0	0	0	0	0	1
102	赵俊敏	872203	1	7	0	1	右小脑、右桥脑点状	基底动脉	1	4	0	头晕、恶心、纳差2d	1	0	64	48	9	5.54	0.92	1.41	1.15	5.66	166	1297.8	1.64	3.69	0.42	3.9	2.25	0.256098	0	0	1	1	0	0	0	0	0	0
103	王希秒	575467	0	0	0	1	侧脑室点状		1	0	0	头晕4d	1	1	64	96	0	4.39	2.91	0.68	2.28	4.54	167	16.6	0.68	2.28	1.32	3.71	3.35294	1.94118	0	0	1	1	0	0	0	0	1	0
104	马美琴	829981	0	2	0	3	右侧内囊、丘脑		0	2	0	左下肢无力2d	1	0	64	48	3	5.43	2.43	1.22	1.08	5.19	194	44.9	1.16	3.61	1.1	4.27	3.11207	0.948276	1	1	1	1	1	0	0	0	0	0
105	曹建英	605746	0	1	0	1	左顶、额、基底节、侧脑室旁		0	0	0	发作性言语不利、双下肢无力2d	1	0	64	48	1	4.01	1.19	1.16	0.74	2.97	180	63.1	1.01	2.43	0.54	3	2.40594	0.534653	1	1	1	1	1	0	0	0	1	0
106	邱占英	837882	0	1	0	3	右侧额顶叶、半卵圆中心多发		1	0	0	左下肢麻木13h	1	1	64	13	1	4.87	1.68	0.95	1.06	3.23	163	94.4	0.87	3.65	0.76	4	4.1954	0.873563	1	1	1	1	0	0	0	0	0	0
107	温海水	825758	0	1	0	1	脑干		0	0	0	视物成双10h	1	1	64	10	1	2.88	0.46	1.24	0.45	2.58	158	71	1.08	1.73	0.21	1.8	1.60185	0.194444	0	0	0	0	0	0	0	0	0	0
108	候群良	735908	0	2	0	3	左侧丘脑、右侧顶深		1	2	0	双上肢无力、右下肢无力3d	1	1	64	72	3	3.96	1.24	1.01	0.91	3.12	156	706	0.89	2.38	0.56	3.07	2.67416	0.629213	0	0	1	0	0	0	0	0	0	1
109	赵利	827269	0	1	0	1	左侧内囊后肢		1	1	0	言语不利、右侧肢体无力1d	1	1	64	24	2	6.93	2.14	1.45	1.5	3.41	174	88.2	1.52	4.76	0.97	5.41	3.13158	0.638158	0	0	0	0	0	0	0	0	1	0
110	武建国	837216	0	1	0	1	右侧侧脑室		0	1	0	右侧肢体无力、言语不利1d	1	1	64	24	2	3.41	0.88	1.15	0.59	3.47	178	24.3	1.17	2.02	0.4	2.24	1.7265	0.34188	0	0	0	0	0	0	0	0	0	1
111	何建彬	837918	1	0	0	1	左侧大脑中		0	0	0	头晕、手术麻木半月	1	1	64	130	2	5.54	1.15	0.89	0.83	2.28	183	185.1	0.77	2.47	0.52	4.77	3.20779	0.675325	0	0	1	1	0	0	0	0	0	0
112	王桂双	839238	0	1	0	3	左侧颞顶新发		1	0	0	左侧肢体麻木无力11h	1	1	64	11	1	5.18	2.8	1.14	0.98	3.41	189	87.1	1.04	3.33	1.27	4.14	3.20192	1.22115	0	0	1	1	0	0	0	0	0	0
113	李集中	505105	0	0	0	3	左侧丘脑		1	0	0	右侧肢体无力麻木半天	1	1	64	12	1	5.75	1.86	1.41	1.12	3.98	159	238.7	1.35	3.74	0.85	4.4	2.77037	0.62963	1	1	1	1	0	0	0	0	0	0
114	谷彦玲	836412	0	1	0	3	右侧丘脑侧脑室后角		1	1	0	行走不稳1d	1	0	64	12	2	7.3	2.52	1.28	1.51	4.61	183	25	1.27	4.68	1.15	6.03	3.68504	0.905512	1	1	1	1	0	0	0	0	0	0
115	李俊芹	835502	0	0	0	3	右枕叶、内囊后肢		0	0	0	视物模糊、头晕3d	1	0	64	72	0	4.04	2.18	1.23	0.8	4.15	159	57.2	1.03	2.36	0.99	3.01	2.29126	0.961165	0	0	0	0	0	0	0	0	0	0
116	王臭旦	833725	0	4	0	3	左侧侧脑室旁		0	3	0	右侧肢体无力言语不利1d	1	1	64	24	7	4.35	1.24	0.95	0.89	3.82	157	14.1	0.82	2.93	0.56	3.53	3.57317	0.682927	1	1	0	0	0	1	0	0	0	0
117	刘惠玲	832847	0	0	0	3	左侧丘脑		0	0	0	右侧肢体麻木1d	1	0	64	24	1	5.89	1.03	1.74	0.94	3.38	193	55.4	1.84	3.67	0.47	4.05	1.99457	0.255435	0	0	1	1	0	0	0	0	0	0
118	张记成	826331	0	0	0	3	左侧基底节		0	0	0	右侧肢体无力1d	1	1	64	24	0	4.09	0.98	1.23	0.83	2.98	154	235.3	0.98	2.54	0.45	3.11	2.59184	0.459184	0	0	0	0	0	0	0	0	0	0
119	郭香亭	863613	0	2	0	3	右侧脑室	豆纹	0	0	0	左侧肢体无力1d	1	0	65	24	2	4.81	1.11	1.43	0.95	5.18	194	498.6	1.45	2.95	0.5	3.36	2.03448	0.344828	0	0	0	0	0	0	0	0	0	0
120	张凤英	866910	0	1	0	1	左额叶		1	1	0	言语不利、口角歪斜3d	1	0	65	72	2	4.31	1.53	1.14	0.81	4.64	144	779.4	1.03	2.79	0.7	3.28	2.70874	0.679612	0	0	1	0	0	0	0	0	0	0
121	冯君	870599	0	0	1	1	左侧额顶叶皮层下多发点状	左侧大脑中	1	0	0	右侧肢体无力0.5d	1	1	65	12	1	6.14	1.14	1.28	1.24	3.61	208	945.8	1.28	4.11	0.52	4.86	3.21094	0.40625	1	1	0	0	0	0	0	0	0	1
122	张密维	869454	0	1	0	3	左侧桥脑	左侧旁正中	1	0	0	右侧肢体无力1d	1	1	65	24	4	4.7	0.84	1.34	0.89	4.29	171	66.2	1.49	2.99	0.38	3.21	2.00671	0.255034	1	0	0	0	0	0	0	0	0	0
123	周省奎	873371	0	2	0	3	右侧基底节	豆纹	0	2	0	头晕、左侧肢体无力5h	1	1	65	5	3	4.93	1.52	1.04	1.17	2.6	195	739.8	0.82	3.37	0.69	4.11	4.10976	0.841463	0	0	1	1	0	0	0	0	1	0
124	温保良	840064	0	0	0	1			0	0	0	头晕、左侧肢体无力1d	1	1	65	24	1	4.16	1.24	1.02	0.9	3.03	178	22.9	0.87	2.87	0.56	3.29	3.29885	0.643678	1	1	0	0	0	1	0	0	0	0
125	郄秀丰	831600	0	2	0	5			0	2	0	言语不利、右侧肢体无力9h	1	1	65	9	7	3.17	1.2	1.13	0.55	2.56	151	99.7	1.02	1.78	0.55	2.15	1.7451	0.539216	0	0	1	1	0	0	0	0	0	0
126	宋文乐	337208	0	0	0	5	左侧丘脑		1	1	0	右下肢无力6h	1	1	65	6	0	5.82	2.02	0.9	1.37	3.45	100	98.4	0.81	4.01	0.92	5.01	4.95062	1.1358	1	0	0	0	1	0	0	0	0	0
127	王雅兰	325297	0	0	0	3	左侧丘脑点状		1	1	0	右手、右唇麻木1d	1	0	65	24	1	5.4	0.64	1.56	0.97	4.13	139	521.9	1.6	3.27	0.29	3.8	2.04375	0.18125	0	0	0	0	0	0	0	0	0	0
128	李兰芹	825480	0	0	0	3	左侧丘脑点状		1	0	0	头晕，右侧面部、右上肢麻木1d	1	0	65	24	1	4.9	0.97	1.4	0.87	2.89	207	30.3	1.45	2.92	0.44	3.45	2.01379	0.303448	1	1	1	1	0	0	0	0	0	0
129	房树敏	685404	0	1	0	3	右侧额叶		0	1	0	左侧肢体麻木无力6h	1	0	65	6	2	6.77	1.64	1.3	1.34	3.25	199	417.4	1.29	4.61	0.75	5.48	3.57364	0.581395	0	0	0	0	0	0	0	0	0	0
130	赵彦荣	815866	0	1	0	4	左基底节、侧脑室旁	乳腺癌	0	1	0	右下肢无力1d	1	0	65	24	2	5.93	1.15	1.52	1.08	2.48	190	162.1	1.36	4.17	0.52	4.57	3.06618	0.382353	1	1	1	1	0	0	0	0	0	0
131	郑发	829843	1	0	0	3	右侧丘脑		1	0	0	左侧肢体无力2d	1	1	65	48	0	4.7	1.44	1.37	0.83	3.9	193	25.6	1.22	3.02	0.65	3.48	2.47541	0.532787	1	1	1	1	1	0	0	0	1	0
132	孙钢锤	829093	0	2	0	3	右侧基底节		0	2	0	左侧肢体无力8.5h	1	1	65	8.5	3	4.81	1.45	1.44	0.95	4.7	198	48.2	1.32	3.15	0.66	3.49	2.38636	0.5	0	0	1	0	0	0	0	0	0	0
133	史战省	292649	0	2	0	3	桥脑右侧		1	2	0	头晕、左侧肢体无力麻木1d	1	0	65	24	4	4.84	1.61	1.87	0.72	3.1	211	66.2	1.72	2.9	0.73	3.12	1.68605	0.424419	0	0	1	1	0	0	0	0	0	0
134	秦菊梅	786296	0	10	0	5	左侧基底节、侧脑室旁、枕叶		0	5	0	右侧肢体无力、言语不清8h	1	0	65	8	13	4.52	1.54	1.25	0.9	4.94	207	359.5	1.18	3.23	0.7	3.34	2.73729	0.59322	0	0	1	1	0	0	0	0	0	0
135	李彦生	829763	0	0	0	3	左侧小脑		0	0	0	头晕、行走左偏2d	1	1	65	24	1	5.14	1.53	0.99	1.1	3.15	152	110.5	1	3.37	0.7	4.14	3.37	0.7	0	0	1	0	0	0	0	0	0	1
136	李彦平	632187	0	1	0	3	右侧基底节侧脑室旁		1	1	0	左侧肢体无力3d	1	0	65	72	2	3.88	1.56	0.91	0.81	1.76	165	264.2	0.74	2.58	0.71	3.14	3.48649	0.959459	1	1	1	0	0	0	0	0	0	0
137	李华平	434707	0	1	0	3	右侧额内囊后肢、丘脑		0	1	0	言语不利3d	1	0	65	72	1	4.35	4.64	1.22	0.71	3.08	155	118.8	0.86	2.57	2.11	3.49	2.98837	2.45349	0	0	1	1	0	0	0	0	0	0
138	陈志涛	832914	0	0	0	1	右侧颞叶、额叶点状		1	0	0	左眼视野缺损8h	1	1	65	8	0	3.33	0.97	1.12	0.57	2.63	176	84.3	1.09	1.93	0.44	2.24	1.77064	0.40367	0	0	1	1	0	0	0	0	0	0
139	谢建国	838811	1	2	0	3	左侧基底节		0	2	0	言语不利、右侧感觉异常18h	1	1	65	18	3	3.29	0.49	1.1	0.61	2.49	194	78.4	1.06	2.06	0.22	2.23	1.9434	0.207547	0	0	1	1	1	0	0	0	1	0
140	赫惠廷	821493	0	1	0	1	右侧桥脑		0	0	0	左侧肢体麻木无力4d	1	1	65	4	1	5.49	2.2	1.17	0.48	1.73	185	140.1	0.83	1.67	0.35	4.66	2.01205	0.421687	1	1	0	0	0	0	0	0	0	0
141	耿木先	836448	0	0	0	3	左侧丘脑		0	0	0	右上肢无力、视物成双2d	1	1	65	48	0	4.96	2.38	1.19	1.04	2.93	157	97.5	0.98	3.11	1.08	3.98	3.17347	1.10204	0	0	1	1	0	0	0	0	0	0
142	芦平	834416	1	0	0	3	左基底节、侧脑室旁		0	0	0	记忆力减退5d	1	1	65	120	0	3.78	1.2	1.01	0.74	2.85	157	74.6	0.93	2.28	0.55	2.85	2.45161	0.591398	0	0	1	1	0	1	0	0	0	0
143	李彦生	829763	0	0	0	3	左侧小脑		1	0	0	头晕、走路左偏2d	1	1	65	48	0	5.14	1.53	0.99	1.1	3.15	152	110.5	1	3.37	0.7	4.14	3.37	0.7	0	0	0	0	0	0	0	0	0	1
144	丁荣拉	833589	0	1	0	3	左侧侧脑室旁		0	1	0	右侧肢体无力1d	1	1	65	24	2	4.35	0.57	1.45	0.74	2.71	168	139.4	1.56	2.61	0.26	2.79	1.67308	0.166667	0	0	0	0	0	0	0	0	0	0
145	万进民	870866	0	1	0	3	右侧侧脑室旁		1	2	0	左下肢无力2d	1	1	66	34	1	4.23	0.99	1.03	0.87	3.55	156	47.7	0.94	2.68	0.45	3.29	2.85106	0.478723	0	0	1	1	1	1	0	0	1	1
146	高俊风	841294	0	0	0	3	右侧丘脑、右侧基底节	右侧豆纹、右侧丘脑膝状体	1	2	0	行走不稳3d	1	1	66	72	1	3.83	1.3	1.07	0.73	2.68	169	118.8	0.97	2.43	0.59	2.86	2.50515	0.608247	0	0	1	1	0	1	0	0	0	1
147	李增见	862772	0	0	0	1	右侧基底节	豆纹	1	0	0	左侧肢体无力13h	1	1	66	13	2	4.06	1.48	1.42	0.9	4.11	186	304.3	1.24	2.59	0.67	2.82	2.08871	0.540323	0	0	1	0	0	0	0	0	0	0
148	李建	865834	1	0	0	1	右侧额叶、顶、枕叶、半卵圆中心	右侧大脑中区域	0	0	0	左侧肢体无力2d	1	1	66	40	3	5.37	1.47	1.35	1.16	4.13	198	193.8	1.22	3.65	0.67	4.15	2.9918	0.54918	1	1	0	0	0	0	0	0	0	0
149	季洪杰	868538	0	1	0	3	右侧桥脑	短旋支	1	1	0	左下肢无力11h	1	1	66	11	3	5.44	1.07	1.64	1	2.97	129	1393.6	1.75	3.39	0.49	3.69	1.93714	0.28	0	0	0	0	0	0	0	0	0	0
150	汪秀兵	873037	1	7	0	1	右颞枕叶、额顶叶、放射冠	右侧大脑中闭塞	0	4	0	言语不利、行走缓慢、反应迟钝15h	1	1	66	15	7	5.59	2.27	0.96	1.34	5.48	152	272.2	1.04	4.09	1.03	4.55	3.93269	0.990385	1	1	1	1	0	0	0	0	0	0
151	张秀文	873095	1	0	0	3	右侧脑干	旁正中	1	0	0	左侧肢体无力1d	1	0	66	24	1	4.62	1.95	1.43	0.93	3.94	264	373.2	1.3	2.88	0.89	3.32	2.21538	0.684615	1	1	1	0	0	0	0	0	0	0
152	吕秀山	830807	0	4	0	5			0	3	0	言语不利、左侧肢体无力6h	1	0	66	6	6	4.71	1.69	1.07	0.95	3.17	169	345	0.97	3.08	0.77	3.74	3.17526	0.793814	0	0	1	1	0	0	0	0	0	0
153	路景梅	687954	0	0	0	3	左侧丘脑点状		1	0	0	言语不利、右侧肢体无力10	1	0	66	240	1	4.8	2.02	1.25	0.9	3.93	192	52.1	1.11	3.41	0.92	3.69	3.07207	0.828829	1	1	1	1	0	0	0	0	0	0
154	杜书娥	830424	0	1	0	1	右侧基底节、侧脑室旁片状		0	1	0	左侧肢体无力19h	1	0	66	19	2	6.28	0.96	1.33	1.16	4.22	169	529.6	1.42	4.2	0.44	4.86	2.95775	0.309859	0	0	0	0	0	0	0	0	0	0
155	刘树申	827212	0	9	0	1	右侧额、顶、颞侧脑室旁		0	4	0	言语不利9h	1	1	66	9	4	4.73	1.33	1.26	0.85	2.33	149	1334.1	1.02	3.03	0.6	3.71	2.97059	0.588235	1	0	1	1	0	0	0	0	1	0
156	郝建林	797437	0	1	0	3	右侧基底节		0	0	0	头晕、左侧肢体无力6.5h	1	1	66	6.5	2	5.25	1.61	1.15	0.95	3.5	145	104.5	0.99	3.45	0.73	4.26	3.48485	0.737374	1	0	0	0	0	0	0	0	0	0
157	许宪刚	576905	0	2	0	1	桥脑、左侧基底节点状		1	1	0	头晕、言语不利、左上肢无力1d	1	1	66	24	3	4.12	0.9	1.06	0.82	2.9	181	97.6	1.09	2.49	0.41	3.03	2.2844	0.376147	1	1	1	1	0	0	0	0	0	0
158	谷彦良	817856	0	3	0	4	左侧颞叶、右侧额叶多发	酒精肝、	0	3	0	左侧肢体无力1d	1	1	66	24	5	4.28	2.16	1.01	0.83	5.2	196	24.1	0.88	2.8	0.98	3.4	3.18182	1.11364	0	0	1	1	0	0	0	0	0	0
159	陈海峰	838152	0	1	4	3	右侧额、顶、颞多发		3	0	0	言语不利、左侧肢体无力半天	1	1	66	12	1	4.88	2.2	0.98	0.99	3.68	171	168.3	0.84	3.12	1	4.04	3.71429	1.19048	0	0	0	0	0	0	0	0	0	0
160	刘根利	723208	0	0	0	3	左侧侧脑室旁		0	0	0	右上肢无力2d	1	1	66	48	1	4.21	0.66	1.08	0.79	2.36	183	40.7	1.07	2.66	0.3	3.14	2.48598	0.280374	0	0	0	0	0	0	0	0	0	0
161	贾淑敏	839465	0	2	0	3	左侧丘脑		0	2	0	头晕、走路不稳10h	1	0	66	10	3	5.37	0.64	1.45	0.89	4.38	190	220.6	1.7	3.09	0.29	3.67	1.81765	0.170588	0	0	0	0	0	0	0	0	0	0
162	岑起	803383	1	0	0	3	桥脑		0	0	0	头晕、走路不稳3d	1	1	66	72	1	5.98	5.9	0.99	1.17	6.56	96	43.6	0.93	3.71	2.68	5.05	3.98925	2.88172	1	1	1	1	0	1	0	0	0	0
163	于建奎	838979	0	1	0	1	左侧小脑		0	2	0	头晕耳鸣1d	1	1	66	24	2	4.07	0.79	1.08	0.65	3.99	140	289.6	1.55	2.3	0.36	2.52	1.48387	0.232258	0	0	1	0	0	0	1	0	0	0
164	郄秀丰	831600	0	2	0	1	左侧侧脑室		0	2	0	言语不能，右侧肢体无力9小时	1	1	66	9	12	3.17	1.2	1.13	0.55	2.56	151	99.7	1.02	1.78	0.55	2.15	1.7451	0.539216	0	0	1	1	0	0	0	0	0	0
165	齐早青	842015	0	3	0	1	右侧侧脑室旁多发		0	2	0	反应迟钝、右上肢无力2天	1	1	66	48	4	3.3	0.67	1.18	0.64	2.56	191	321.4	1.15	2.05	0.3	2.15	1.78261	0.26087	1	1	1	1	0	0	0	0	0	0
166	亢建军	684946	0	0	0	1	左侧额顶颞多发		0	0	0	吞咽困难、饮水呛咳4d	1	1	66	96	0	4.49	1.11	0.82	1.03	2.78	109	450.8	0.76	2.99	0.5	3.73	3.93421	0.657895	0	0	1	1	0	1	0	0	0	1
167	邢玉兰	652736	0	0	0	1	左桥脑		0	0	0	言语不利、右侧肢体无力4d	1	0	66	96	1	3.74	1.37	1.16	0.74	3.77	189	28.1	1.04	2.39	0.62	2.7	2.29808	0.596154	1	1	1	1	0	0	0	0	0	0
168	刘军	456037	0	1	0	3	左侧丘脑、侧脑室旁		0	2	0	右侧面部、上肢麻木、右下肢无力5d	1	1	66	120	2	3.44	0.74	0.98	0.69	2.82	163	32	0.82	2.19	0.34	2.62	2.67073	0.414634	0	0	0	0	0	1	0	0	0	0
169	李萍	827299	0	0	0	1	左侧小脑		0	0	0	头晕d	1	0	66	20	1	5.71	1.73	1.18	1.18	4.02	168	685.9	0.94	3.82	0.79	4.77	4.06383	0.840426	1	1	1	1	0	0	0	0	0	0
170	胡战兴	776458	0	0	0	3	右侧基底节		0	0	0	头晕、左侧肢体无力6d	1	1	66	144	1	6.8	0.96	1.44	0.45	4.27	188	340.5	1.54	3.98	0.44	5.26	2.58442	0.285714	0	0	1	1	1	0	0	0	0	0
171	斐兴华	825943	0	1	0	1	左侧桥脑		0	0	0	右侧肢体无力、言语不利1d	1	1	66	15	1	4.12	0.57	1.39	0.62	4.17	155	578.9	1.44	2.45	0.26	2.68	1.70139	0.180556	0	0	0	0	0	1	0	0	0	0
172	赵淑芬	830227	0	0	0	3	左侧侧脑室旁		0	0	0	右侧肢体无力2d	1	0	66	48	1	5.74	1.27	1.37	1.08	4.5	194	230	1.5	3.8	0.58	4.24	2.53333	0.386667	0	0	0	0	0	0	0	0	0	0
173	黄俊峰	829664	0	0	0	3	右侧内囊后肢		0	0	0	左下肢无力4d	1	1	66	96	1	4.57	4.28	0.95	0.89	4.36	168	446	0.79	2.91	1.95	3.78	3.68354	2.46835	0	0	0	0	0	0	0	0	0	0
174	温建中	869473	0	1	0	1	右侧丘脑、内侧颞叶、枕叶		1	3	0	头晕、视物模糊半月，加重1d	1	1	67	24	1	4.42	1.65	1.02	1.08	4.09	164	94	1.02	3.11	0.75	3.4	3.04902	0.735294	1	1	1	1	1	0	0	0	1	0
175	郑香芝	864733	1	1	0	1	右侧脑室条状		0	1	0	左下肢无力23h	1	0	67	23	1	5.88	1.21	1.57	1.14	3.41	202	78.7	1.53	3.77	0.55	4.35	2.46405	0.359477	0	0	0	0	0	0	0	0	0	0
176	高宪中	862376	1	0	0	1	右侧颞枕叶大面积，左枕叶、双侧丘脑小斑片	右侧大脑中区域	0	2	0	行走不稳、言语混乱2d	1	1	67	48	2	6.16	2.09	1.03	1.26	5.07	162	152.3	1.07	4.08	0.95	5.09	3.81308	0.88785	0	0	0	0	0	0	0	0	0	0
177	许金秀	866126	0	0	0	1	左侧脑室体旁	豆纹	1	0	0	右下肢无力9h	1	0	67	9	1	4.82	0.77	1.59	0.93	4.33	202	100.9	1.45	3.06	0.35	3.37	2.11034	0.241379	0	0	1	1	0	0	0	0	0	0
178	宋维菊	864146	1	0	0	3	右侧丘脑	丘脑膝状体	1	0	0	左躯干麻木14h	1	0	67	14	1	6.85	2.04	1.37	1.49	4.88	241	1189	1.36	5	0.93	5.49	3.67647	0.683824	1	1	1	1	0	0	0	0	1	0
179	候福群	870963	1	2	0	1	右侧丘脑	丘脑膝状体	1	2	0	左侧肢体麻木12h	1	0	67	12	3	3.74	1.13	1.11	0.77	3.74	182	177.9	1	2.55	0.51	2.74	2.55	0.51	0	0	1	0	0	0	0	0	0	1
180	温建中	869473	0	1	0	1	右侧颞枕叶、海马、丘脑散在	左大脑后动脉	0	3	0	头晕、视物模糊1d	1	1	67	12	1	4.42	1.65	1.02	1.08	4.09	164	94.7	1.02	3.11	0.75	3.4	3.04902	0.735294	1	1	1	1	1	0	0	0	1	0
181	张福福	875313	1	0	0	3	左侧侧脑室旁	豆纹	1	0	0	右下肢无力2d	1	1	67	48	1	5.16	1.24	1.05	1.18	2.92	175	265.2	1.01	3.43	0.56	4.15	3.39604	0.554455	0	0	0	0	0	0	0	0	0	0
182	边兴绵	842121	0	2	0	1	右侧海马、内囊后肢、侧脑室旁	脉络膜前动脉	0	2	0	左侧肢体无力及麻木2d	1	0	67	48	4	5.77	1.49	1.02	0.77	2.57	170	88.6	0.9	2.36	0.68	4.87	2.62222	0.755556	0	0	1	1	0	0	0	0	0	0
183	梁秋丽	829067	0	0	0	3	左侧内囊后肢		0	1	0	言语不利、口角歪斜、右侧肢体无力4h	1	0	67	4	5	4.32	1.19	1.62	0.6	5.77	158	60.4	1.7	2.33	0.54	2.62	1.37059	0.317647	1	1	1	1	0	0	0	0	0	0
184	魏文房	827337	0	4	0	1	左侧额顶叶、颞叶		0	4	0	右上肢麻木无力1d，语言不利8h	1	1	67	24	8	4.42	2.15	1.27	0.76	2.83	169	129	0.97	2.89	0.98	3.45	2.97938	1.01031	0	0	0	0	0	0	0	0	0	0
185	王玉梅	827239	0	1	0	3	左侧丘脑点状		0	0	0	右侧肢体麻木9h	1	0	67	9	1	3.07	1.92	1.41	0.46	2.56	198	21.2	1.19	1.73	0.45	1.88	1.45378	0.378151	1	0	1	1	0	0	0	0	0	0
186	孟占良	749199	0	0	0	3	右侧桥臂		1	0	0	头晕、双下肢无力2	1	1	67	48	0	2.85	0.83	1.15	0.49	3.21	179	315.9	1.15	1.61	0.38	1.7	1.4	0.330435	0	0	1	1	0	0	0	0	0	0
187	苏向军	833590	1	1	0	1	右侧侧脑室后角、半卵圆中心、额顶叶片状		0	0	0	左下肢无力3d	1	1	67	72	1	3.33	1.02	1.38	0.51	3.76	168	240.9	1.35	1.83	0.46	1.98	1.35556	0.340741	1	1	1	1	0	1	0	0	1	0
188	张庚停	840111	0	1	0	1	右侧额顶叶、半卵圆中心多发变片		0	1	0	头晕、左侧肢体无力8h	1	1	67	8	2	5.81	1.39	1.04	1.14	5.03	178	68.1	1.03	4.05	0.63	4.78	3.93204	0.61165	0	0	1	1	0	0	0	0	0	0
189	刘彦民	840340	1	8	0	5	右侧桥臂、左侧内囊后肢、侧脑室旁		0	4	0	言语不利、左侧肢体无力2d	1	1	67	48	13	3.55	0.95	0.93	0.76	4.5	115	850.5	0.95	2.27	0.43	2.6	2.38947	0.452632	1	1	1	1	1	1	0	0	1	0
190	李有胜	839492	0	0	0	1	左侧基底节、侧脑室旁		0	0	0	言语不利、右侧肢体无力2天	1	1	67	48	1	4.45	1.12	0.93	0.88	3.53	170	87.4	0.86	2.95	0.51	3.59	3.43023	0.593023	0	0	0	0	0	0	0	0	0	0
191	陈建堂	833883	0	4	0	1	右侧桥脑		0	3	0	左侧肢体无力4d	1	1	67	96	7	3.22	2.02	1	0.7	2.66	173	111.9	0.75	2	0.92	2.47	2.66667	1.22667	1	1	0	0	0	1	0	0	0	0
192	宋玉芹	683250	0	0	0	1	左侧桥脑		0	0	0	口角歪斜3d	1	0	67	72	1	5.49	1.53	1.37	1.04	2.87	176	308.3	1.25	3.89	0.7	4.24	3.112	0.56	1	1	1	1	0	0	0	0	0	0
193	孔庆端	835265	0	1	0	1	左侧侧脑室旁、额叶、半卵圆中心		0	1	0	右侧肢体无力2d	1	1	67	48	2	5.9	2.1	1.37	1.18	5.27	181	442.2	1.25	3.79	0.95	4.65	3.032	0.76	0	0	0	0	0	1	0	0	0	1
194	郝绪堂	828877	0	0	0	5	桥脑		0	0	0	左肢体麻木1d	1	1	67	24	0	4.98	1.18	1.41	1.03	3	161	708.9	1.23	3.14	0.54	3.75	2.55285	0.439024	0	0	0	0	0	1	0	0	0	0
195	刘香叶	810990	0	0	0	1	左侧额叶		0	0	0	右下肢无力、言语不利2d	1	0	67	48	1	4.44	2.84	1.24	0.88	4.26	218	33.2	1.02	3.02	1.29	3.42	2.96078	1.26471	0	0	1	1	0	0	0	0	0	0
196	李爱芬	767906	1	3	0	1	左侧桥脑		0	3	0	头晕、右侧肢体麻木无力10h	1	0	67	10	5	7.86	3.49	1.38	1.58	7.71	166	17.4	1.45	5.37	1.59	6.41	3.70345	1.09655	1	1	1	1	0	0	0	0	0	0
197	武路英	682282	0	1	0	3	左基底节		0	1	0	言语不利、口角歪斜1d	1	0	67	14	2	3.73	2.02	1	0.84	4.55	179	17.4	0.71	2.31	0.92	3.02	3.25352	1.29577	0	0	0	0	1	0	0	0	0	0
198	郝孔泰	681499	1	1	0	3	左侧丘脑		0	0	0	右侧肢体麻木无力2d	1	1	67	48	1	3.51	2.33	0.91	0.76	3.95	184	9.9	0.59	1.75	1.06	2.92	2.9661	1.79661	0	0	1	1	1	1	0	0	0	0
199	李振兵	861378	0	0	0	1	右颞叶、岛叶、海马片状，右大脑中动脉下干	右大脑中下干	0	0	0	胸闷、气短、头晕15h	1	1	68	15	0	3.85	0.82	0.91	0.92	2.67	127	62.6	0.76	2.52	0.37	3.09	3.31579	0.486842	0	0	1	0	0	0	0	0	0	0
200	胡玉珍	864583	0	0	0	3	右侧脑室后角旁		1	0	0	头晕10h	1	0	68	10	0	6.22	1.94	1.2	1.38	4.21	165	225.8	1.25	4.63	0.88	4.97	3.704	0.704	1	0	1	1	0	0	0	0	0	0
201	王领章	865788	0	0	0	3	左侧桥脑	长旋支	1	0	0	右侧肢体麻木9h	1	1	68	9	1	5.11	1.25	1.19	1.09	3.32	200	26.7	1.08	3.48	0.57	4.03	3.22222	0.527778	1	1	0	0	0	0	0	0	0	0
202	李崇强	865751	1	1	0	1	右侧侧脑室体旁	豆纹	1	1	0	右肢体麻木无力1d	1	1	68	24	2	2.69	2.55	1.04	0.45	3.37	188	34.8	0.76	1.55	1.16	1.93	2.03947	1.52632	0	0	1	1	0	0	0	0	0	0
203	段振远	867271	0	1	1	1	左半卵圆中心		1	1	0	右侧肢体无力2d	1	1	68	40	2	4.17	0.44	1.41	0.73	2.63	194	607.1	1.4	2.38	0.2	2.77	1.7	0.142857	0	0	1	1	0	0	0	0	0	0
204	王占廷	868328	1	0	1	1	左放射冠	分水岭	1	0	0	言语不利、口角流涎22h	1	1	68	22	1	5.24	1	1.45	1.14	3.92	159	65.9	1.51	3.05	0.35	3.73	2.01987	0.231788	0	0	0	0	0	1	0	0	1	0
205	贾俊林	868503	0	1	0	3	右丘脑斑点	丘脑膝状体	1	1	0	左侧肢体麻木无力4h	1	0	68	4	2	3.75	1.34	1.2	0.81	3.59	171	58.2	1.01	2.28	0.61	2.74	2.25743	0.60396	1	1	1	1	0	0	0	0	0	0
206	祖振海	867415	1	0	0	3	左侧桥脑	旁正中	1	0	0	头晕、恶心、言语不利1d余	1	1	68	38	1	5.16	2.25	1.16	1.11	5.25	226	62.7	1.11	3.49	1.02	4.05	3.14414	0.918919	0	0	1	1	0	0	0	0	0	0
207	孙京全	870993	1	2	0	1	右基底节、顶枕叶	右大脑中重度狭窄	0	2	0	左侧肢体无力2d	1	1	68	40	2	5.21	1.55	1.13	1.21	4	162	468	1.24	3.5	0.7	3.97	2.82258	0.564516	1	1	1	1	0	0	0	0	1	0
208	乔同相	868849	0	0	0	1	左侧枕顶叶	左大脑中动脉重度狭窄	0	0	0	视野缺损3d	1	1	68	60	2	4.24	1.24	1.13	0.94	4.07	154	61.4	1.13	2.67	0.56	3.11	2.36283	0.495575	0	0	1	1	0	0	0	0	0	0
209	赵海良	874285	0	1	0	3	左侧小脑点状	左侧AICA	1	2	0	言语不利、右侧肢体无力1d	1	1	68	16	3	2.65	0.99	0.89	0.57	5	146	46.8	0.84	1.74	0.45	1.81	2.07143	0.535714	0	0	1	1	0	0	0	0	0	0
210	张福祥	610921	0	1	0	5	左侧顶深		0	1	0	头晕、言语不利1d	1	1	68	24	2	4.54	1.73	1.13	0.81	3.47	168	40.9	0.96	2.42	0.79	3.58	2.52083	0.822917	0	0	0	0	1	0	1	0	1	0
211	张月民	840205	0	1	0	3	左侧内囊		0	1	0	右侧肢体无力、言语不清3d	1	1	68	72	2	4.68	0.91	1.41	0.74	4.28	144	324.3	1.73	2.93	0.41	2.95	1.69364	0.236994	0	0	0	0	1	0	0	0	1	1
212	曹应杰	741163	1	1	0	3	左侧丘脑、侧脑室旁点状		1	1	0	右下肢无力2d	1	1	68	48	1	5.49	1.65	1.19	1.08	2.12	137	397.6	1.05	3.59	0.75	4.44	3.41905	0.714286	0	0	1	1	1	0	0	0	1	0
213	张春景	725423	0	0	0	4	左侧顶叶	尿毒症	0	1	0	发作性言语不利、右侧肢体无力1d	1	1	68	24	1	2.97	1.49	0.76	0.72	2.03	136	114.5	0.6	1.9	0.68	2.37	3.16667	1.13333	1	1	0	0	0	0	0	0	0	1
214	张永厚	516247	1	0	0	3	右侧顶深		0	0	0	口角流涎1d	1	1	68	24	1	3.26	1.55	1.07	0.55	3.79	192	22.1	0.95	2.01	0.7	2.31	2.11579	0.736842	0	0	1	1	1	0	0	0	1	0
215	薛国华	838732	0	38	0	4	左侧大脑半球	肺癌	0	5	0	意识障碍6	1	1	68	6	38	2.96	1.24	0.86	0.56	2.65	192	81.5	0.88	1.78	0.56	2.08	2.02273	0.636364	0	0	0	0	0	0	0	0	0	0
216	杨廷菊	829620	0	12	0	1	左侧小脑、右侧颞叶、双侧枕叶		0	5	0	头晕、意识不清3h	1	0	68	3	38	5	1.71	1.06	1.11	3.93	194	13.8	0.91	3.36	0.78	4.09	3.69231	0.857143	0	0	1	1	0	0	0	0	0	0
217	李孟州	837961	0	1	0	3	左侧放射冠		1	1	0	反应迟钝、言语不利4d	1	1	68	96	1	4.9	2.5	1.44	0.86	2.79	179	240.7	1.33	3.15	1.14	3.57	2.36842	0.857143	0	0	1	1	0	0	0	0	0	0
218	张俊国	712787	0	0	0	3	左侧脑干		1	0	0	右侧肢体麻木1天	1	0	68	24	1	5.23	1.33	1.09	1.17	4.22	194	54.4	0.89	4.02	0.6	4.34	4.51685	0.674157	1	1	1	0	0	0	0	0	0	0
219	郭志坚	822426	0	1	0	3	左侧桥脑		1	1	0	言语不利、右侧肢体无力1d	1	1	68	24	2	4.75	1.27	1.12	0.98	3.07	159	188.8	0.96	3.26	0.58	3.79	3.39583	0.604167	1	1	1	1	0	0	0	0	0	0
220	雷生树	763571	0	1	0	1	右侧额、顶、枕多发		0	1	0	左上肢无力1d	1	1	68	13	2	2.59	1.87	1.17	0.53	1.57	199	26.2	0.72	1.58	0.85	1.87	2.19444	1.18056	0	0	1	1	0	0	0	0	0	0
221	高增昌	826037	0	0	0	3	左侧丘脑		0	0	0	反应迟钝2d	1	1	68	48	0	3.79	1.06	1.16	0.77	2.37	139	262.2	0.86	2.39	0.48	2.93	2.77907	0.55814	0	0	0	0	0	0	0	0	0	1
222	宋兰芹	833311	0	1	1	1	右侧小脑半卵圆中心		0	1	0	头晕、恶心、呕吐	1	0	68	48	3	4.11	0.73	1.31	0.76	4.19	148	382.2	1.28	2.67	0.33	2.83	2.08594	0.257812	0	0	1	1	0	0	0	0	0	1
223	李风娥	841543	1	0	0	1	左侧枕叶		0	1	0	间断头晕2d	1	0	68	48	0	5.93	1.59	1.45	1.18	4.66	181	57	1.42	3.71	0.72	4.51	2.61268	0.507042	1	1	1	1	1	0	0	0	1	0
224	高会贞	836887	1	0	0	3	左额叶、左半圆中心		0	0	0	右侧肢体无力1d	1	1	69	20	1	4.68	1.71	1.1	0.95	3.81	160	655.3	1.11	3.11	0.78	3.57	2.8018	0.702703	1	1	1	1	1	0	0	0	1	0
225	蔡连成	872715	0	1	0	1	中脑、右侧顶枕叶	基底动脉	0	1	0	视物重影、视物模糊0.5d	1	1	69	12	1	4	1.93	1.12	0.81	4.17	188	71.7	0.88	2.37	0.88	3.12	2.69318	1	1	1	1	1	1	0	0	0	1	0
226	侯素芹	872688	0	1	0	3	右侧丘脑条索状	右丘脑膝状体动脉	0	1	0	头晕、左下肢麻木1d	1	0	69	12	1	4.02	0.72	1.22	0.94	3.3	187	294.8	1.06	2.52	0.33	2.96	2.37736	0.311321	0	0	0	0	0	0	0	0	0	0
227	李建军	873908	1	1	0	3	右侧侧脑室小片状	豆纹	1	1	0	头晕、左侧肢体无力0.5d	1	1	69	12	1	6.06	2.21	1.41	1.38	4.16	220	410.6	1.29	4.07	1	4.77	3.15504	0.775194	0	0	0	0	0	0	0	0	0	0
228	闫等新	838804	1	0	0	5			0	0	0	头晕1w	1	1	69	196	0	4.59	0.84	1.16	0.84	4.48	170	1229.5	1.29	2.89	0.38	3.3	2.24031	0.294574	0	0	1	1	0	0	0	0	0	0
229	梁富山	746330	0	1	0	5	右基底节点状		0	1	0	言语不利、右侧肢体无力11h	1	1	69	11	1	6.19	0.93	1.03	1.37	4.54	179	210.3	0.97	4.2	0.42	5.22	4.3299	0.43299	0	0	1	1	0	0	0	0	0	0
230	候汝印	829474	0	2	0	3	左侧内囊后肢		0	2	0	右侧肢体麻木无力1d	1	1	69	12	4	4.32	2.38	0.99	0.97	3.36	181	72.7	0.79	2.83	1.08	3.53	3.58228	1.36709	1	1	1	1	0	0	0	0	0	0
231	张玉华	834662	0	10	0	3	右侧基底节		0	4	0	左肢体无力6h	1	1	69	6	13	5.01	0.65	1.51	0.73	5.46	170	135.2	1.91	2.63	0.3	3.1	1.37696	0.157068	0	0	0	0	0	0	0	0	0	1
232	刘大眼	828802	1	1	0	3	左侧基底节		0	0	0	言语不利23	1	1	69	23	1	3.75	1.61	1.36	0.63	3	168	60.8	0.99	0.22	0.73	2.76	0.222222	0.737374	0	0	0	0	1	1	0	0	0	0
233	李振军	840275	0	1	1	1	右侧侧脑室旁、左侧侧脑室旁		0	1	0	言语混乱2d	1	1	69	48	2	4.6	0.67	1.13	0.89	5.06	180	608.2	1.27	2.88	0.3	3.33	2.26772	0.23622	0	0	0	0	0	0	0	0	0	0
234	康建辉	256021	0	1	0	1	左侧丘脑		0	1	0	右下肢无力1d	1	1	69	24	2	4.86	1.84	1.44	1.13	5.49	163	52.2	1.25	3.08	0.84	3.61	2.464	0.672	0	0	0	0	0	0	0	0	0	1
235	郑兵海	856732	0	2	0	1	双侧小脑半球、双侧额枕叶		0	2	0	头晕、嗜睡、行走不稳1d、	1	1	69	24	4	5.48	1.44	1.05	1.47	4.52	168	127.9	0.88	3.95	0.65	4.6	4.48864	0.738636	1	1	1	1	0	0	0	0	0	0
236	朱自菊	854235	1	0	0	1	左侧额叶、顶叶多发		0	0	0	右侧肢体无力、言语不利1d	1	0	69	24	1	6.04	2.23	1.4	1.38	3.32	189	794.4	1.3	4.05	1.01	4.74	3.11538	0.776923	0	0	0	0	0	0	0	0	0	0
237	杨保泉	856822	1	0	0	1	左侧额叶	支架	0	0	0	右上肢、右侧面部麻木3d	1	1	69	72	1	2.4	0.93	1.14	0.46	2.5	162	43.1	0.92	1.42	0.42	1.48	1.54348	0.456522	0	0	1	1	1	0	0	0	1	0
238	吴永兴	572086	0	1	0	3	左侧小脑		0	1	0	头晕8h	1	0	69	8	2	4.96	1.21	1.61	1.14	3.96	173	35.7	1.34	3.31	0.55	3.62	2.47015	0.410448	0	0	0	0	0	1	0	0	0	0
239	王三凤	859679	0	2	0	3	左侧内囊后肢		0	1	0	右下肢无力、言语不利1d	1	0	69	24	2	3.8	0.87	1.19	0.88	3.94	210	56.1	1.11	2.39	0.4	2.69	2.15315	0.36036	0	0	1	1	0	0	0	0	0	1
1	陈同杰	871547	0	4	0	3	左侧侧脑室旁		0	4	0	头晕、右侧肢体无力1d	2	1	70	24	4	3.67	0.7	1.31	0.7	3.09	195	57.3	1.17	2.19	0.32	2.5	1.87179	0.273504	0	0	1	1	0	0	0	0	0	1
2	谷印龙	864702	0	1	0	1	左侧脑室旁、丘脑		1	1	0	右侧肢体麻木无力2d	2	1	70	48	2	4.03	0.94	1.19	0.78	2.53	173	434.1	1.12	2.66	0.43	2.91	2.375	0.383929	0	0	0	0	0	0	0	0	0	1
3	刘志庭	864995	0	0	0	1	右胼胝体压部		1	0	0	头晕、左下肢无力2d	2	1	70	40	2	4.44	0.89	1.78	0.64	5.84	182	232.5	1.73	2.59	0.4	2.71	1.49711	0.231214	1	0	1	1	0	0	0	0	1	0
4	赵文堂	864779	1	0	0	3	右半卵圆中心点状		1	0	0	左下肢无力12h	2	1	70	12	1	3.75	2.06	1.18	0.54	6.99	184	15.1	0.92	2.4	0.94	2.83	2.6087	1.02174	0	0	1	1	0	0	0	0	0	0
5	李焕英	529547	1	1	0	1	左侧大脑中动脉区域（）		0	1	0	右侧肢体麻木7h	2	0	70	7	1	8.27	3.34	1.77	1.69	5	244	140.1	1.78	5.7	1.52	6.49	3.20225	0.853933	1	0	1	1	0	0	0	0	1	0
6	桑洪金	864054	0	2	0	3	桥脑右侧		1	2	0	头晕、恶心伴左侧肢体麻木3d	2	1	70	50	3	2.19	1.58	1.06	0.44	2.82	168	57.4	0.68	1.17	0.72	1.51	1.72059	1.05882	0	0	1	0	0	0	0	0	0	0
7	张秀池	866927	0	5	0	3	右侧小脑		1	4	0	头晕2d	2	0	70	45	6	3.22	1.34	1.14	0.71	3.65	132	771.2	1.13	1.83	0.61	2.09	1.61947	0.539823	0	0	1	1	0	0	0	0	1	0
8	李金云	865490	1	0	1	1	右侧侧脑室旁、枕叶		0	0	0	反应迟钝、左上肢无力2d	2	1	70	48	3	3.24	1.28	1.19	0.58	2.21	193	45.5	0.94	1.9	0.58	2.3	2.02128	0.617021	0	0	1	1	1	0	0	0	0	0
9	陈同杰	871547	0	3	0	1	左侧侧脑室旁	豆纹动脉、M1中段重度狭窄	0	4	0	头晕、右侧肢体无力2d	2	1	70	43	4	3.67	0.7	1.31	0.7	3.09	195	57.3	1.17	2.19	0.32	2.5	1.87179	0.273504	0	0	1	0	0	0	0	0	0	1
10	马占平	457837	0	0	0	3	左额叶条索状	皮层支穿支	0	0	0	言语不利12h	2	1	70	12	1	5	1.17	1.17	0.97	3.62	199	142.8	1.23	3.46	0.53	3.77	2.81301	0.430894	0	0	1	1	0	0	0	0	0	0
11	宗书梅	869612	0	3	0	3	右颞叶		1	0	0	头晕、左手麻木2d	2	0	70	43	5	3.19	1.2	1.07	0.6	3.97	179	134.6	0.99	2	0.55	2.2	2.0202	0.555556	0	0	0	0	0	0	0	0	0	0
12	郭登记	872710	0	0	0	1	右侧脑室旁	豆纹	1	0	0	右下肢无力2d	2	1	70	48	2	5.26	1.8	0.96	1.24	3.47	173	53	0.87	3.54	0.82	4.39	4.06897	0.942529	0	0	1	0	0	0	0	0	0	0
13	高沙伍	688156	0	1	0	3	右侧桥脑	短旋支	1	1	0	左下肢无力、言语不利1d	2	1	70	12	2	2.76	0.95	1.08	0.58	2.29	176	35.7	0.92	1.74	0.43	1.84	1.8913	0.467391	1	0	0	0	1	0	0	0	0	0
14	赵芙姐	869489	1	2	0	1	左侧延髓	短旋支	1	2	0	头晕、言语不利3h	2	0	70	3	4	6.87	0.85	1.73	1.29	6.55	256	71.9	2.13	4.48	0.39	4.74	2.10329	0.183099	1	1	1	1	0	0	0	0	1	0
15	徐数	415453	0	0	0	4	右侧额叶	直肠癌	0	0	0	左侧肢体无力3d	2	0	70	72	1	3.7	1.1	1.24	0.59	5.6	191	95	1.14	2.33	0.5	2.56	2.04386	0.438596	0	0	0	0	0	0	0	0	0	0
16	郭香芹	847285	0	0	0	3	侧脑室旁		0	0	0	头晕1天	2	0	70	24	0	5.64	1.54	1.29	1.2	5.22	174	135.9	1.33	3.8	0.7	4.31	2.85714	0.526316	0	0	1	1	0	0	0	0	0	0
17	李文杰	852782	1	1	0	3	右侧胼胝体		0	1	0	头晕、左下肢无力1d	2	0	70	24	2	3.91	2.85	1.21	0.87	5.09	181	1070.8	0.98	2.3	1.3	2.93	2.34694	1.32653	0	0	1	1	0	0	0	0	1	0
18	赵莉杰	851724	0	1	0	3	左侧基底节、侧脑室旁		0	3	0	右侧肢体无力6.5h	2	0	70	6.5	1	3.93	1.21	1.16	0.95	4.23	171	29.6	0.97	2.52	0.55	2.96	2.59794	0.56701	0	0	0	0	0	0	0	0	0	0
19	王兰格	855365	0	2	0	1	右侧基底节、侧脑室旁		0	2	0	左下肢无力、言语不清19h	2	0	70	19	3	4.65	1.14	1.23	1.14	4.57	209	97.1	1	3.09	0.52	3.65	3.09	0.52	0	0	1	1	1	0	0	0	0	0
20	吕玉珍	160899	0	1	0	1	左侧额叶		0	1	0	左侧肢体无力1d	2	0	70	24	2	3.85	1.87	1.43	0.87	3.4	172	32.1	1.15	2.41	0.85	2.7	2.09565	0.73913	0	0	0	0	0	0	0	0	0	0
21	张金健	856951	0	1	0	3	左侧内囊		0	0	0	言语不利17h	2	1	70	17	3	3.67	0.78	0.86	1.01	2.98	165	69.2	0.68	2.36	0.35	2.99	3.47059	0.514706	0	0	0	0	0	1	0	0	0	1
22	付志敏	856967	0	0	0	5	右侧侧脑室旁		0	0	0	口角流涎、饮水呛咳3d	2	0	70	72	1	5.37	1.63	1.49	1.21	5.16	196	253.6	1.42	3.49	0.74	3.95	2.45775	0.521127	0	0	1	1	0	0	0	0	0	0
23	吴瑞霞	589608	0	0	0	3	左侧基底节侧脑室旁		0	0	0	言语不利1d	2	0	70	24	0	6.08	1.6	1.45	1.29	4.6	172	288.5	1.42	4.03	0.73	4.66	2.83803	0.514085	0	0	1	1	0	0	0	0	0	0
24	武双菊	860812	0	0	0	3	左侧桥脑		0	0	0	头晕、言语不利、右侧肢体无力	2	0	70	48	3	4.11	2.17	1.01	0.92	3.47	159	238.4	0.82	2.71	0.99	3.29	3.30488	1.20732	0	0	1	1	0	0	0	0	0	0
25	王福兰	842888	1	7	0	1	左侧海马、丘脑、内囊后肢		0	4	0	言语不利、右侧肢体无力1d	2	0	70	24	7	8.18	2.59	1.26	1.8	3.22	158	107.8	1.42	5.28	1.18	6.76	3.71831	0.830986	1	1	1	1	1	0	0	0	0	0
26	邱志立	843528	1	0	1	5	右侧颞枕叶、侧脑室后角、左侧额半卵圆中心		0	0	0	言语不利记忆力减退1d	2	1	70	24	1	5.4	1.37	1.21	1.12	4.11	156	47.4	1.12	3.38	0.62	4.28	3.01786	0.553571	0	0	1	1	1	1	0	0	0	0
27	杨志英	864518	0	0	0	3	左侧内囊		0	0	0	右侧肢体无力1d	2	0	71	12	1	4.77	2	1.24	1.12	3.38	195	163.6	1.1	3.14	0.91	3.67	2.85455	0.827273	1	0	0	0	0	0	0	0	0	1
28	李香菊	863171	0	0	0	1	右额		0	1	0	左侧肢体无力14h	2	0	71	14	2	5.05	1.71	1.24	1.2	3.96	156	75.6	1.25	3.51	0.78	3.8	2.808	0.624	0	0	1	0	0	0	0	0	0	0
29	李书莲	864928	0	0	0	3	左侧脑室旁		1	0	0	右手麻木无力2d	2	0	71	24	1	6.7	1.35	1.72	1.24	4.92	193	16.1	1.8	4.44	0.61	4.9	2.46667	0.338889	0	0	0	0	0	0	0	0	0	1
30	侯记增	498465	0	1	0	3	左侧基底节、侧脑室旁		1	1	0	右肢体无力12h	2	1	71	12	3	3.52	1.33	0.86	0.66	4.29	201	75.5	0.73	2.42	0.6	2.79	3.31507	0.821918	0	0	0	0	0	0	0	0	0	1
31	焦乐民	862440	0	0	0	3	左侧放射冠		1	0	0	右侧肢体不利24h	2	1	71	24	1	3.33	1.26	1.26	0.63	4.21	193	29.4	1.1	1.92	0.57	2.23	1.74545	0.518182	0	0	1	1	0	0	0	0	0	0
32	冯瑞芹	789389	1	3	0	3	脑干		1	3	0	头晕、肢体无力2、言语不利2d	2	0	71	46	4	3.94	0.73	1.48	0.6	4.26	168	17.1	1.61	2.29	0.33	2.33	1.42236	0.204969	0	0	1	0	0	0	0	0	0	0
33	闫建芳	867931	0	1	0	3	桥脑右侧		1	0	0	右侧口角歪斜1d	2	0	71	23	1	3.84	1.14	1.1	0.64	5.34	188	45.1	1.06	2.15	0.52	2.78	2.0283	0.490566	1	1	1	1	0	0	0	0	1	0
34	赵瑞庚	868317	1	1	0	3	右基底节、侧脑室旁		0	1	0	左侧肢体无力1d	2	1	71	17	4	4.41	1.07	1.22	0.9	3.98	179	306.1	1.26	2.68	0.49	3.15	2.12698	0.388889	0	0	1	0	0	0	0	0	0	0
35	李风银	814276	1	2	0	1	右基底节、侧脑室旁、额顶叶	大脑前动脉	0	3	0	左下肢无力7h	2	0	71	7	5	5.66	1.95	1.37	1.12	4.44	195	139.7	1.32	3.7	0.89	4.34	2.80303	0.674242	0	0	1	0	1	0	0	0	0	0
36	张贵轻	857974	0	0	0	1	右额叶	皮层支穿支	1	1	0	言语不利1d	2	1	71	17	1	4.52	0.78	0.99	1.02	3.85	199	75.4	0.89	3.23	0.35	3.63	3.62921	0.393258	0	0	1	1	0	0	0	0	0	0
37	杜小娃	831063	0	4	0	1	右侧脑室旁	豆纹	0	4	0	口角歪斜、左侧肢体无力1d	2	1	71	23	6	3.68	1.2	1.17	0.86	3.9	181	342.6	1.08	2.56	0.55	2.6	2.37037	0.509259	0	0	1	0	0	0	0	0	0	0
38	卜建华	872199	0	0	0	1	左侧脑室前，左额		1	0	0	行为异常1d	2	1	71	12	5	5.77	1.23	1.04	1.3	4.68	142	606.4	0.94	3.85	0.56	4.83	4.09574	0.595745	1	0	0	0	0	0	0	0	0	0
39	张国海	849145	0	0	0	1	左侧侧脑室后角、内囊后肢小片		0	0	0	头晕1d	2	1	71	24	0	4.88	1.34	1.05	1.03	3.54	198	148.5	1.04	3.18	0.61	3.84	3.05769	0.586538	0	0	0	0	0	0	0	0	0	0
40	曹相果	846613	0	12	0	1	左侧基底节、放射冠、半卵圆中心		0	5	0	右侧肢体无力、言语不利1d	2	1	71	24	15	6.1	2.3	1.45	1.22	5.63	142	39.7	1.47	4.09	1.05	4.63	2.78231	0.714286	1	1	1	1	1	1	0	0	0	0
41	高彩珍	852445	0	0	0	3	左侧基底节		0	0	0	言语不利1d	2	0	71	24	2	5.73	1.67	1.35	1.36	4.81	151	268	1.25	3.79	0.76	4.48	3.032	0.608	0	0	1	0	0	0	0	0	0	0
42	李艮江	852846	0	0	1	1	右侧额顶枕叶皮层下多发点片状		0	0	0	左侧肢体麻木1d	2	1	71	24	0	3.88	0.75	1.16	0.94	4.48	178	29.4	1.01	2.46	0.34	2.87	2.43564	0.336634	0	0	0	0	0	0	0	0	0	0
43	张俊果	851627	0	0	0	3	右侧顶深		0	0	0	头晕、恶心1d	2	0	71	24	0	5.98	1.37	1.13	1.54	5.79	147	1135.2	1.13	3.94	0.62	4.85	3.48673	0.548673	0	0	0	0	0	0	0	0	0	0
44	陈志君	847634	1	2	0	1	左侧小脑、颞叶、枕叶、海马		0	2	0	右侧肢体无力1.5	2	1	71	36	3	6.52	2.36	1.13	1.43	3.28	157	523.8	1.15	4.2	1.07	5.37	3.65217	0.930435	1	1	1	1	1	1	0	0	1	0
45	荣有富	586766	1	1	0	0	左侧顶叶		0	1	0	左下肢无力3.5	2	1	71	3.5	1	3.43	1.54	1.09	0.91	2.65	208	73.7	0.77	2.19	0.7	2.66	2.84416	0.909091	1	1	1	1	1	0	0	0	0	0
46	刘广明	857918	1	1	0	3	左侧内囊后肢		0	1	0	双下肢无力1d	2	1	71	24	2	6.31	1.65	1.79	1.41	5.02	183	44.1	1.67	4.26	0.75	4.64	2.5509	0.449102	0	0	1	1	0	1	0	0	0	0
47	王敏	857399	0	0	0	3	右侧基底节		0	0	0	行走不稳1d	2	0	71	24	1	2.99	1.59	1.06	0.8	4.2	219	30.2	0.73	2.06	0.72	2.26	2.82192	0.986301	0	0	1	0	0	0	0	0	0	0
48	解云峰	170384	0	0	0	3	左基底节、侧脑室后角		0	0	0	右侧肢体无力3d	2	1	71	72	1	3.21	1.41	1.05	0.87	4.53	219	27.7	0.81	2.2	0.64	2.4	2.71605	0.790123	0	0	1	1	0	0	0	0	0	0
49	石增山	854934	0	0	0	1	右侧额枕叶、颞叶、丘脑、侧脑室后角		0	0	0	头晕、视物模糊、左侧肢体无力2d、	2	1	71	48	0	3.98	1.1	1.17	1.01	3.32	169	86.8	0.94	2.65	0.5	3.04	2.81915	0.531915	0	0	1	1	0	0	0	0	0	0
50	孙连素	858621	0	0	1	1	双侧额顶叶、右侧基底节双侧放射冠		0	0	0	头晕、头胀1d	2	0	71	24	0	4.49	1.44	1.33	1.06	3.61	167	195.2	1.21	2.94	0.65	3.28	2.42975	0.53719	1	1	0	0	1	0	0	0	0	0
51	贺铁年	182740	0	0	0	3	右侧内囊		0	0	0	左侧肢体无力、言语不利2d	2	1	71	48	2	3.39	0.79	1.11	0.95	3.92	148	231.5	1.03	2.31	0.36	2.36	2.24272	0.349515	0	0	0	0	0	1	0	0	0	1
52	任明竹	856388	0	1	0	3	右侧侧脑室旁		0	1	0	左侧肢体麻木无力5h	2	0	71	5	0	5.14	1.53	1.63	1.28	4.88	206	242.7	1.38	3.46	0.7	3.76	2.50725	0.507246	0	0	0	0	0	0	0	0	0	0
53	丁俊娟	773003	1	1	0	1	右侧桥脑		0	1	0	左侧肢体无力3d	2	0	71	72	2	4.34	1.59	1.28	0.87	5.42	164	91.7	1.15	2.8	0.72	3.19	2.43478	0.626087	0	0	0	0	1	0	0	0	0	0
54	刘新果	859694	0	0	0	5	右枕叶	重度贫血	0	1	0	双下肢行走不稳1d	2	1	71	24	0	4.4	0.93	1.26	0.98	3.55	181	383.1	1.18	2.62	0.42	3.22	2.22034	0.355932	1	1	0	0	0	0	0	0	0	0
55	牛捧雪	842806	0	5	0	3	右侧侧脑室旁		0	4	0	左侧肢体无力7h	2	0	71	7	8	4.88	0.99	1.5	0.97	5	173	147.9	1.48	3.26	0.45	3.4	2.2027	0.304054	0	0	0	0	0	0	0	0	0	1
56	杨安民	370444	0	1	0	3	右侧丘脑		1	3	0	头晕、双下肢麻木无力8h	2	1	72	8	2	4.29	1.67	1.03	1.05	3.22	199	482.4	0.87	2.97	0.76	3.42	3.41379	0.873563	1	1	1	1	1	1	0	0	0	0
57	贾桂焕	863529	1	1	1	1	左侧侧脑室旁、尾状核头、枕、顶叶、双额叶	左窦部狭窄	0	0	0	右上肢无力8h	2	0	72	8	1	3.61	0.99	0.92	0.9	3.53	160	280.4	0.75	2.42	0.45	2.86	3.22667	0.6	0	0	1	1	0	0	0	0	0	0
58	林广涛	528679	0	1	0	1	左侧大脑中区域		0	0	0	双下肢无力、言语不利12h	2	1	72	12	1	5.17	1.11	1.37	1.13	3.07	176	1346.3	1.25	3.45	0.5	3.92	2.76	0.4	1	1	1	1	0	0	0	0	1	0
59	王合义	868629	0	0	1	1	右额		1	0	0	左下肢无力2	2	1	72	48	3	4.39	0.9	0.96	0.99	2.88	160	143.2	0.95	2.93	0.41	3.44	3.08421	0.431579	1	1	1	1	1	0	0	0	1	0
60	徐桂琴	589231	0	2	0	1	右额叶、胼胝体膝部	皮层支	0	1	0	言语不清、饮水呛咳1d	2	0	72	17	2	5.67	1.1	1.34	1.3	4.28	212	119.2	1.29	3.88	0.5	4.38	3.00775	0.387597	1	1	1	1	0	0	1	0	1	0
61	刘京林	845865	0	1	0	3	右侧基底节		0	1	0	言语不利、左侧肢体无力12h	2	1	72	12	2	4	1.01	1.02	0.92	2.58	179	15.8	0.87	2.66	0.46	3.13	3.05747	0.528736	0	0	1	1	0	0	0	0	0	1
62	安淑棉	850972	0	3	0	5			0	3	0	言语不利2d	2	0	72	48	7	5.17	1.7	1.28	1.26	4.15	194	341.4	1.21	3.37	0.77	3.96	2.78512	0.636364	1	1	1	1	0	0	0	0	0	0
63	张文良	850992	0	0	0	5	半卵圆中心	0	0	0	0	复视2d	2	1	72	48	0	3.85	0.52	1.55	0.57	4.78	216	38.7	1.73	1.95	0.24	2.12	1.12717	0.138728	0	0	0	0	0	0	0	0	0	0
64	何小彩	741608	0	4	0	1	右侧颞、枕、海马、侧脑室后角、基底节		0	3	0	言语不利、左侧肢体无力3d	2	0	72	72	4	5.97	1.41	1.45	1.37	4.82	146	255.4	1.52	3.84	0.64	4.45	2.52632	0.421053	1	1	1	1	0	0	0	0	0	0
65	吴丽敏	721102	0	0	1	1	左侧额叶、顶叶、顶深		0	0	0	头晕1w	2	0	72	120	0	6.73	3.02	1.39	1.46	8.33	157	48.8	1.44	4.55	1.37	5.29	3.15972	0.951389	0	0	1	1	0	0	0	0	0	0
66	张玉珍	424329	0	0	0	0	右侧丘脑		0	0	0	头晕1d	2	0	72	24	0	4.81	4.03	1.38	1.13	5.12	204	72.8	1.09	3.19	1.83	3.72	2.92661	1.6789	0	0	1	1	0	0	0	0	0	0
67	张明晨	854646	0	1	0	1	左侧桥脑、左侧扁桃体		0	1	0	言语不利、头晕1d	2	1	72	24	2	3.07	1.67	1.16	0.75	2.84	152	242.7	0.91	1.81	0.76	2.16	1.98901	0.835165	0	0	1	1	0	0	0	0	0	0
68	贾风梅	856706	0	1	0	3	左侧丘脑、右侧额叶		0	1	0	言语不利6h	2	0	72	6	3	7.12	1.38	1.6	1.54	3.3	215	1504.3	1.58	4.76	0.63	5.54	3.01266	0.398734	0	0	0	0	0	0	0	0	0	0
69	耿秀荣	855483	0	2	0	3	左侧大脑脚、中脑		0	2	0	肢体无力、言语不利2d、	2	0	72	48	4	5.4	1.69	1.52	1.26	4.84	164	75.3	1.26	3.36	0.77	4.14	2.66667	0.611111	0	1	0	0	0	0	0	0	0	0
70	刘启兰	776875	0	0	0	1	左侧枕叶、胼胝体		0	0	0	头门、记忆力减退2d	2	0	72	48	0	6	2.66	1.2	1.2	3.05	160	102.3	1.12	4.24	1.21	4.88	3.78571	1.08036	0	0	0	0	0	0	0	0	0	0
71	刘书朋	859115	1	4	0	3	右侧基底节、放射冠		0	4	0	左侧肢体无力3d	2	1	72	72	6	3.96	1.18	1.06	1.11	3.17	173	63.1	0.88	2.72	0.54	3.08	3.09091	0.613636	1	1	0	0	1	0	0	0	1	0
72	张春志	447529	0	2	1	1	左侧大脑中区域		0	3	0	右侧肢体无力，言语不利1d	2	1	73	12	2	2.82	0.85	0.93	0.75	1.97	199	62.9	0.65	1.72	0.39	2.17	2.64615	0.6	1	1	1	1	0	0	0	0	1	0
73	王志敏	864935	1	1	0	1	左侧大脑中动脉区域（）		0	1	0	四肢无力2d	2	1	73	40	2	5.94	2.21	1.36	1.34	4.04	221	123.6	1.2	4.11	1	4.74	3.425	0.833333	1	1	1	1	0	0	0	0	1	0
74	董同林	801222	0	1	0	3	右基底节		1	1	0	言语不利、左下肢无力14h	2	1	73	14	2	4.07	0.53	0.98	1.02	3.97	101	59.4	1.03	2.92	0.24	3.04	2.83495	0.23301	0	0	0	0	0	0	0	0	0	0
75	宁月乔	856017	1	2	1	1	右侧脑室旁		0	1	0	言语不利、左侧肢体无力1d	2	0	73	21	4	5.73	1.61	1.41	1.36	4.58	176	412.4	1.24	3.84	0.73	4.49	3.09677	0.58871	1	1	1	1	0	0	0	0	1	0
76	王根僧	436985	1	1	0	1	右顶叶		0	0	0	流涎、言语不利2d	2	1	73	45	1	4.95	5.55	1.12	0.94	5.99	190	53.9	0.86	2.83	2.52	4.09	3.2907	2.93023	0	0	0	0	0	0	0	0	0	0
77	樊兰芬	872007	0	2	0	3	左基底节、侧脑室	豆纹	1	3	0	吞眼困难、右下肢无力2d	2	0	73	34	2	3.68	1.55	0.61	1.16	3.94	98	291.9	0.56	2.58	0.7	3.12	4.60714	1.25	1	1	0	0	0	0	0	0	0	0
78	付美荣	871890	1	2	0	3	桥脑右侧	旁中央	1	2	0	头晕、左肢体无力12h	2	0	73	12	4	4.71	3.74	1.29	1.08	5.46	192	20.4	0.87	2.81	1.7	3.84	3.22989	1.95402	0	0	1	0	1	0	0	0	0	0
79	杨登平	872763	1	2	0	3	右侧桥脑	旁中央	1	0	0	头晕、左侧肢体麻木无力4d	2	1	73	76	2	5.28	1.95	1.35	1.18	4.4	178	2056.2	1.34	3.8	0.89	3.94	2.83582	0.664179	0	0	0	0	0	0	0	0	0	1
80	孙桂荣	874541	0	1	0	3	右侧侧脑室旁		0	2	0	左侧肢体无力1d	2	0	73	12	1	4.03	0.9	1.37	0.68	2.75	181	342.1	1.29	2.52	0.41	2.74	1.95349	0.317829	0	0	1	0	0	0	0	0	0	0
81	刘增利	808217	0	0	0	4	右侧基底节	肿瘤	1	3	0	反应迟钝、头晕2d	2	1	73	48	0	3.19	1.79	0.62	0.95	3.01	158	149	0.53	2.15	0.81	2.66	4.0566	1.5283	0	0	1	1	0	1	0	1	0	0
82	谢井芹	845376	1	0	0	5	左基底节		0	0	0	头晕3d	2	0	73	72	0	5	2.2	1.68	0.91	3.74	189	151.8	1.56	3.17	1	3.44	2.03205	0.641026	1	1	1	1	1	0	0	0	1	1
83	贝爱民	846188	0	1	1	5	右小脑半球、左侧侧脑室旁		1	1	0	言语不利、左侧肢体无力3d	2	0	73	72	3	6.72	1.7	1.24	1.45	3.57	151	797.4	1.41	4.31	0.77	5.31	3.05674	0.546099	1	1	1	1	0	0	0	0	0	0
84	吴文子	851797	0	23	0	2	右侧大脑中区域		0	5	0	左侧肢体无力4.5h	2	0	73	4.5	38	6.14	1.39	1.28	1.53	4.31	205	299	1.17	3.98	0.63	4.97	3.40171	0.538462	0	0	0	0	0	0	1	0	0	0
85	李小三	851150	0	3	0	1	右侧额顶侧脑室多发点状		1	2	0	左侧肢体无力4d	2	1	73	6	5	5.12	1.28	1.01	1.28	5.25	200	119.2	0.92	3.67	0.58	4.2	3.98913	0.630435	0	0	0	0	0	0	0	0	0	0
86	张春志	447529	0	1	1	1	左侧分水岭		0	2	0	右侧肢体无力、言语不利1d	2	1	73	24	2	2.82	0.85	0.93	0.75	1.97	199	62.9	0.65	1.72	0.39	2.17	2.64615	0.6	1	1	1	1	0	0	0	0	0	1
87	安书同	853972	0	12	0	1	左侧额、枕叶		0	4	0	言语不利、右侧肢体无力3d	2	1	73	72	12	4.24	186	0.9	1.2	5.48	144	52.2	0.77	2.7	0.85	3.47	3.50649	1.1039	0	0	0	0	0	0	0	0	0	1
88	田庚寅	693045	1	2	0	5	左侧颞叶大面积	肾病综合征	0	1	0	记忆力减退3d	2	1	73	72	2	5.22	4.74	1.3	1.19	6.42	92	53.2	1.03	3.33	2.15	4.19	3.23301	2.08738	1	1	1	1	1	0	0	0	1	0
89	牟效举	853101	0	1	0	5	右侧基底节		0	0	0	左侧肢体、左侧额面部麻木1d	2	1	73	24	1	4.07	1.25	1.04	1.14	2.64	189	55.5	0.77	2.84	0.57	3.3	3.68831	0.74026	0	0	0	0	1	0	0	0	0	0
90	李振瑞	861031	0	0	0	5	右侧基底节		0	1	0	左侧肢体无力言语不利20	2	1	73	20	1	5.46	1.71	1.09	1.34	3.04	188	718.9	1.08	3.98	0.78	4.38	3.68519	0.722222	1	1	1	1	0	0	0	0	0	0
91	张存云	861904	0	0	0	4	右侧小脑	肿瘤	0	1	0	头晕、双下肢无力、反应迟钝3d	2	1	73	72	2	4.11	0.94	1.23	0.84	2.31	224	286.4	1.16	2.55	0.43	2.95	2.19828	0.37069	0	0	1	1	0	0	0	0	0	0
92	王显秀	388652	1	0	0	3	右侧额叶		0	0	0	左侧面部麻木1d	2	0	73	24	1	6.21	1.23	1.16	1.38	3.8	167	62.7	1.2	4.16	0.56	5.01	3.46667	0.466667	1	0	1	1	1	0	0	0	1	0
93	王民国	752156	0	0	0	3	右侧基底节、顶深多发		0	0	0	左侧肢体无力4.5h	2	1	73	4.5	1	4.39	1.41	0.91	0.98	3.99	156	682.1	0.87	2.99	0.64	3.52	3.43678	0.735632	0	0	1	0	0	1	0	0	0	1
94	安竹兵	537652	1	1	0	3	桥脑左侧		1	3	0	双下肢无力2d	2	1	74	48	5	5.3	1.33	1.04	1.11	4.3	179	69.8	0.87	3.52	0.6	4.43	4.04598	0.689655	1	1	0	0	0	0	0	0	0	0
95	崔贵民	870553	0	0	0	1	右额叶		1	0	0	左侧肢体无力3d	2	1	74	72	1	5.48	1.26	1.14	1.16	3.5	204	66.9	1.12	3.54	0.57	4.36	3.16071	0.508929	0	0	1	1	0	0	0	0	0	0
96	王世新	867498	0	2	0	1	延髓右侧		1	1	0	头晕、走路不稳10h	2	1	74	10	3	4.18	1.45	1.08	0.78	5.16	162	88.5	1.11	2.47	0.66	3.07	2.22523	0.594595	0	0	0	0	0	0	0	0	0	0
97	葛便娥	867610	0	0	0	3	左基底节、侧脑室旁		0	0	0	右侧肢体无力16h	2	0	74	16	3	3.96	1.55	1.24	0.83	4.59	167	139.9	1.12	2.55	0.7	2.84	2.27679	0.625	0	0	0	0	0	0	0	0	0	0
98	崔贵民	870553	0	0	0	1	右额叶		1	0	0	左侧肢体无力3h	2	1	74	3	1	5.48	1.26	1.14	1.16	3.5	204	66.9	1.12	3.54	0.57	4.36	3.16071	0.508929	1	1	1	1	0	0	0	0	1	0
99	关玉霞	871531	0	8	0	1	右侧大脑中区域		0	4	0	左侧肢体无力1d	2	0	74	17	9	4.43	1.76	1	1.24	4.54	138	206.4	0.97	3.1	0.8	3.46	3.19588	0.824742	1	1	0	0	0	0	0	0	0	0
100	贾明婷	824777	0	0	0	3	右丘脑	右丘脑膝状体动脉	0	0	0	睡眠增多2d	2	0	74	32	1	4.31	0.98	1.43	0.65	3.06	184	41.8	1.29	2.58	0.45	3.02	2	0.348837	0	0	1	1	0	0	0	0	0	0
101	王兰芹	867664	0	1	0	1	右侧脑室旁	右豆纹动脉	1	1	0	左下肢无力1d	2	0	74	21	2	5.06	1.6	1.23	1.06	4.67	217	148.2	1.14	3.47	0.73	3.92	3.04386	0.640351	0	0	1	0	0	0	0	0	0	1
102	段玉成	872119	0	0	0	1	左侧大脑中区域	颈内动脉闭塞	0	0	0	右上肢无力、右手麻木2d	2	1	74	36	2	2.85	0.91	0.84	0.66	3.33	116	318.5	0.8	1.73	0.41	2.05	2.1625	0.5125	1	1	1	0	0	0	0	0	1	0
103	任书贞	872754	0	2	0	3	右侧脑室旁	豆纹	1	1	0	言语不利伴双下肢无力4h	2	1	74	4	7	4.2	1.04	1.36	0.79	3.96	180	69.4	1.28	2.7	0.47	2.92	2.10938	0.367188	0	0	1	1	0	0	0	0	0	0
104	潘忠立	604216	1	2	0	3	桥脑右侧	旁中央	1	0	0	言语不利、左下肢行走不稳8h	2	1	74	8	3	6.51	1.75	1.3	1.37	4.12	211	206.6	1.09	4.23	0.8	5.42	3.88073	0.733945	1	1	1	1	0	0	0	0	1	0
105	宋爱令	847027	1	1	0	3	右侧丘脑		0	0	0	左肢体麻木2d	2	0	74	48	1	5.06	1.59	1.25	1.09	3.19	166	158.8	1.15	3.25	0.72	3.91	2.82609	0.626087	0	0	1	1	0	0	0	0	0	1
106	牛景山	847942	1	1	0	1	额颞叶、岛叶1		0	1	0	言语不利12h	2	1	74	12	2	3.86	0.94	1.03	0.83	3.11	181	548.5	0.9	2.44	0.43	2.96	2.71111	0.477778	1	1	1	1	1	1	1	1	0	0
107	马庆习	848977	0	1	0	4	左侧胼胝体、左侧额叶	肝癌	0	1	0	右侧肢体无力1d	2	1	74	24	2	4.94	1.74	0.81	1.27	5.27	119	305.3	0.8	3.44	0.79	4.14	4.3	0.9875	0	0	1	1	0	0	0	0	0	0
108	刘遂英	856476	0	1	0	2	颞、枕、侧脑室旁		0	2	0	言语不利5h	2	0	74	5	2	6.22	2.1	1.16	1.45	5.19	153	76.3	1.15	4.25	0.95	5.07	3.69565	0.826087	0	0	0	0	0	0	1	1	0	0
109	芦德平	854017	0	1	0	4	右侧额顶枕、侧脑室旁	类风湿、慢性肾炎	0	1	0	左上肢无力10h	2	1	74	10	2	4.75	1.15	1.5	0.96	5.76	87	203.1	1.6	2.61	0.52	3.15	1.63125	0.325	0	0	1	1	0	0	0	0	0	0
110	田增瑞	325604	0	0	0	1	右侧顶深		0	0	0	左上肢麻木1d	2	1	74	24	1	2.24	0.74	0.95	0.45	2.38	175	49.6	0.73	1.34	0.34	1.51	1.83562	0.465753	0	0	1	1	0	0	0	0	0	0
111	温庆海	394606	0	0	0	3	左侧脑室旁		0	0	0	右肢体无力5h	2	1	74	5	0	5.81	0.85	1.53	1.28	4.91	185	46.5	1.57	3.98	0.39	4.24	2.53503	0.248408	0	0	1	1	0	0	0	0	0	0
112	武淑清	581734	0	0	0	1	双侧枕叶、胼胝体压部		0	2	0	双眼视物模糊1w	2	0	74	120	0	4.18	1.03	0.96	1.12	3.24	187	28.3	0.83	2.85	0.71	3.35	3.43373	0.855422	1	1	0	0	0	0	0	0	0	0
113	袁秀醒	860079	0	1	0	3	左侧小脑		0	2	0	头晕1d	2	0	74	24	2	5.64	1.41	1.55	1.15	6.63	160	250.8	1.58	3.11	0.64	4.06	1.96835	0.405063	0	0	1	1	0	0	0	0	0	0
114	张花芹	859836	0	3	0	3	右侧基底节		0	3	0	意识不清1d	2	0	74	24	5	3.09	0.87	1.14	0.5	4.15	145	323.1	1.12	1.59	0.4	1.97	1.41964	0.357143	0	0	1	1	0	0	0	0	0	0
115	薛玉龙	869882	0	0	0	3	右侧内囊后肢		0	0	0	左侧肢体无力7h	2	1	74	7	0	5.7	2.17	1.14	1.4	3.94	208	105.6	1.08	3.8	0.99	4.62	3.51852	0.916667	0	0	0	0	0	1	0	0	0	0
116	李文琦	271245	0	1	1	3	双侧侧脑室旁、额顶		1	1	0	口角歪斜、头痛3d	2	1	74	72	1	5.75	2.19	1.26	1.34	4.13	172	292.4	1.16	3.97	1	4.59	3.42241	0.862069	1	1	1	1	0	0	0	0	0	0
117	郝香果	862562	0	0	0	1	右侧小脑		0	1	0	右侧肢体麻木无力16h	2	1	74	16	1	5.92	1.54	1.32	1.19	3.98	182	245.7	1.32	3.75	0.7	4.6	2.84091	0.530303	0	0	0	0	0	0	0	0	0	0
118	王久功	423250	1	6	0	1	右侧大脑中脉		0	4	0	左侧肢体无力言语障碍1d	2	1	74	24	12	2.81	0.7	0.73	0.69	2.86	104	199.2	0.71	1.63	0.32	2.1	2.29577	0.450704	1	1	0	0	1	1	0	0	1	0
119	刘振喜	740215	0	0	0	5	右侧额叶、右侧枕叶		0	0	0	头晕、左侧肢体无力3	2	1	74	72	1	5.06	1.71	1.11	1.15	4.15	164	524.5	1.11	3.33	0.78	3.95	3	0.702703	1	1	1	1	1	0	0	0	0	0
120	邱金喜	651259	0	0	0	3	左侧顶深		1	1	0	头晕1d	2	1	75	24	0	5.35	1.22	1.24	1.14	3.93	185	152.1	1.17	3.58	0.55	4.18	3.05983	0.470085	0	0	1	1	1	0	0	0	1	0
121	朱广富	874228	0	1	1	3	右基底节点状	豆纹	0	2	0	言语不利、口角偏斜2d	2	1	75	43	3	4.12	0.67	1.2	0.83	2.89	216	48.1	1.16	2.64	0.3	2.96	2.27586	0.258621	1	1	0	0	0	0	0	0	0	0
122	卢广泽	422885	0	2	0	1	双侧小脑	小脑后下动脉	0	2	0	头胀、呕吐、口角歪斜	2	1	75	6	3	3.09	1.01	0.83	0.74	2.45	173	30.2	0.71	2.21	0.46	2.38	3.11268	0.647887	1	1	0	0	0	0	0	0	0	0
123	姜叶	848904	0	7	0	3	右侧基底节		0	4	0	左侧肢体无力1d	2	0	75	24	10	4.54	1.16	1.57	0.76	3.87	193	70.6	1.53	2.53	0.53	3.01	1.65359	0.346405	1	1	0	0	0	0	0	0	0	0
124	李建通	851781	0	1	1	5	双侧侧脑室旁		0	1	0	右下肢无力3d	2	1	75	72	2	4.22	0.71	0.99	1.1	3.11	174	822.1	0.91	2.81	0.32	3.31	3.08791	0.351648	0	0	1	1	0	0	0	0	0	0
125	周生玲	852518	1	3	0	2	左侧侧脑室		0	2	0	右侧肢体无力、言语不通1d	2	0	75	24	4	6.93	1.56	1.45	1.24	6.54	206	44.3	1.65	4.58	0.71	5.28	2.77576	0.430303	0	0	0	0	0	0	1	1	0	1
126	赵小芹	851840	0	0	0	3	左放射冠		1	0	0	头晕1月	2	0	75	6	0	3.25	3.39	1.14	0.68	4.34	170	86.2	0.72	2	1.54	2.53	2.77778	2.13889	0	0	1	0	0	0	0	0	0	0
127	贾勤秀	854063	0	4	0	3	右侧桥脑		0	4	0	左侧肢体无力2d	2	0	75	48	5	3.8	0.66	1.34	0.78	3.17	170	28.5	1.24	2.34	0.3	2.56	1.8871	0.241935	0	0	0	0	0	0	0	0	0	0
128	温同臣	854191	0	0	0	3	右侧颞叶		0	0	0	左上肢无力6f	2	1	75	144	0	4.53	0.94	1.37	0.99	4.22	199	626	1.34	2.85	0.43	3.19	2.12687	0.320896	0	0	1	1	0	0	0	0	0	1
129	赵富云	464291	1	2	0	3	左侧小脑、桥脑		0	2	0	头晕d	2	0	75	20	4	3.78	2.45	1.06	1.01	3.9	182	43.1	0.83	2.47	1.11	2.95	2.9759	1.33735	1	1	1	1	1	0	0	0	1	0
130	李梅果	859766	1	1	0	3	右侧内囊后肢		0	1	0	言语不利3d	2	0	75	72	2	5.15	1.35	1.68	1.15	3.68	164	661.9	1.5	3.11	0.61	3.65	2.07333	0.406667	0	0	0	0	1	0	0	0	1	0
131	尚全海	859372	0	3	0	1	桥脑右侧		0	3	0	口角歪斜、双下肢无力1d	2	1	75	24	6	3.65	1.16	1.17	0.85	3.81	184	112.3	1.03	2.14	0.53	2.62	2.07767	0.514563	1	1	1	1	0	1	0	0	0	0
132	杨翠英	863078	0	2	0	3	右额叶点状		0	3	0	左侧肢体无力1d	2	0	75	24	1	6.42	3.52	1.22	1.33	4.67	158	21.8	1.22	4.31	1.6	5.2	3.53279	1.31148	0	0	0	0	0	0	0	0	0	0
133	冯连生	723966	0	1	0	3	右侧丘脑		0	1	0	左侧肢体无力2d	2	1	75	48	2	5.61	1.9	0.93	1.21	3.81	168	44.6	0.88	4.04	0.86	4.73	4.59091	0.977273	0	0	0	0	0	0	0	0	0	1
134	关玉霞	871531	1	8	0	1	右基底节、放射冠、颞枕叶、岛叶		0	4	0	左侧肢体无力7d，加重1d	2	0	76	24	9	4.43	1.76	1	1.24	4.54	138	206.4	0.97	3.1	0.8	3.46	3.19588	0.824742	1	1	0	0	0	0	0	0	0	0
135	熊永旭	863717	0	2	0	1	左侧大脑中区域		0	2	0	言语不利、右侧肢体无力1d	2	1	76	24	2	3.33	1.54	1.06	0.74	3.04	180	45	0.85	2.15	0.7	2.48	2.52941	0.823529	1	0	0	0	0	0	0	0	0	0
136	熊永旭	863717	0	2	0	1	左侧脑室后角、体旁		0	2	0	言语不利、右侧肢体无力7h	2	1	76	7	3	2.8	1.23	1.08	0.59	2.37	211	39	0.89	1.57	0.56	1.91	1.76404	0.629213	1	1	0	0	0	0	0	0	0	0
137	丁民娃	866277	0	0	0	1	右侧脑室旁		0	0	0	左侧肢体无力2d	2	1	76	42	2	5.74	0.74	1.55	0.89	4.75	185	80.8	1.96	3.19	0.34	3.78	1.62755	0.173469	0	0	1	1	0	0	0	0	1	0
138	姚维	866519	0	1	0	1	右侧放射冠		0	1	0	左侧肢体无力、言语不利15h	2	1	76	15	2	3.35	0.88	1.04	0.71	6.6	116	84.9	1.03	1.94	0.4	2.32	1.8835	0.38835	1	1	0	0	0	0	0	0	0	0
139	郭栓柱	865255	0	0	0	1	右额、颞、顶枕多发点状		1	0	0	左手麻木无力1d	2	1	76	21	4	4.42	1.68	0.98	1.03	2.5	170	84.9	0.84	3.17	0.76	3.58	3.77381	0.904762	0	0	1	0	0	0	0	0	0	0
140	田绪财	864589	1	0	0	1	左侧枕叶内侧		0	0	0	右侧肢体麻木2d	2	1	76	43	2	4.86	1.98	1.24	0.99	4.67	201	45.3	1.07	3.32	0.9	3.79	3.1028	0.841121	0	0	0	0	0	1	0	0	0	0
141	王素荣	660344	1	2	0	1	左侧侧脑室旁、颞枕		0	0	0	言语不利、右侧肢体无力8h	2	0	76	8	3	3.69	1.86	1.43	0.75	3.34	184	102.9	1.07	2.26	0.85	2.62	2.11215	0.794393	1	1	1	1	0	0	0	0	1	0
142	王柱庭	643159	0	0	0	1	桥脑左侧、右侧额叶		1	0	0	头晕、双下肢无力、言语不利5h	2	1	76	5	1	4.93	1.76	1.04	1.2	3.81	168	157.1	0.97	3.36	0.8	3.96	3.46392	0.824742	1	0	1	1	0	0	0	0	1	0
143	李运昌	871812	0	0	0	3	右侧内囊	丘脑膝状体	0	2	0	睡眠增多、言语不利12h	2	1	76	12	1	3.59	1.14	1.24	0.62	4.25	171	98.8	1.16	2.12	0.52	2.43	1.82759	0.448276	1	1	0	0	0	0	0	0	0	1
144	丁群兰	849722	0	2	0	3	双侧内囊		0	2	0	言语不利、右下肢无力10h	2	0	76	10	4	3.34	0.83	0.76	0.6	8.53	116	46.4	0.89	2.29	0.38	2.45	2.57303	0.426966	0	0	0	0	0	0	0	0	0	1
145	张荣花	869243	0	0	0	3	左侧脑室后角	深穿支	1	0	0	头晕1d	2	0	76	23	2	5.85	5.03	1.4	1.13	7.89	185	79.8	1.19	3.59	2.31	4.66	3.01681	1.94118	1	1	0	0	0	0	0	0	0	0
146	封联生	742205	0	1	1	1	右枕、顶叶	右窦部	0	0	0	发作性左上肢无力2d	2	1	76	38	2	3.88	1.85	1.54	0.69	2.61	181	55.9	1.13	2.36	0.84	2.75	2.0885	0.743363	0	0	0	0	0	0	0	0	0	0
147	赵清过	874009	0	2	0	1	左侧枕叶内侧	左大脑后动脉	0	3	0	视物模糊行走不稳1d	2	1	76	32	2	4.33	1.25	1.01	1.04	3.41	180	53.4	0.88	2.93	0.57	3.45	3.32955	0.647727	1	1	1	1	0	0	0	0	1	1
148	赵桥	616436	0	0	0	5	额叶点状		1	1	0	头晕12h	2	0	76	12	0	5.17	2.17	1.53	0.85	4.01	178.5	4.8	1.41	2.59	0.99	3.76	1.83688	0.702128	1	0	1	1	0	0	0	0	0	1
149	付春芝	406445	0	2	0	5	双侧基底节		0	2	0	头痛伴四肢无力2d	2	0	76	48	4	5.63	2.03	1.11	1.18	3.65	175.4	36.1	0.92	3.35	0.92	4.71	3.6413	1	0	0	1	1	1	0	0	0	0	0
150	刘惠昆	848619	0	0	0	3	右侧小脑多发		1	0	0	头晕1d	2	1	76	24	0	6.59	1.39	1.38	1.36	5.51	188	54.1	1.43	4.33	0.63	5.16	3.02797	0.440559	1	0	1	0	0	0	0	0	0	0
151	高会茹	764287	0	2	0	1	右侧额顶叶、半卵圆中心散在		0	2	0	左下肢无力2d	2	0	76	48	3	5.51	2.8	1.12	1.17	4.19	191	65.1	1.12	3.37	1.27	4.39	3.00893	1.13393	0	0	1	1	0	0	0	0	0	0
152	李喜志	703534	0	0	0	5	右侧颞枕叶大片状、额叶点状		0	1	0	记忆力减退、视物模糊1d	2	1	76	24	1	4.62	1.27	1.29	1.15	4.06	164	110	1.24	2.91	0.58	3.38	2.34677	0.467742	0	0	1	1	0	0	1	0	0	1
153	张国荣	854472	0	7	0	4	右侧大脑中区域	梅毒	0	5	0	言语不利、左侧肢体无力1h	2	1	76	24	11	3.8	0.87	0.91	0.95	4.52	153	260.5	0.78	2.37	0.4	3.02	3.03846	0.512821	0	0	0	0	0	0	0	0	0	0
154	刘惠昆	859619	0	0	0	1	右侧小脑		0	0	0	头晕1d	2	1	76	24	0	6.59	1.39	1.38	1.36	5.51	188	54.1	1.43	4.33	0.63	5.16	3.02797	0.440559	1	0	1	0	0	0	0	0	0	0
155	吴来成	674038	1		0	1	右侧丘脑、右侧额叶、左侧放射冠		0		0	头晕、左侧肢体无力言语不利1d	2	1	76	24	8	5.09	1.45	1.37	1.16	4.93	117	738.9	1.18	3.18	0.66	3.91	2.69492	0.559322	1	1	1	1	1	0	0	0	0	0
156	周纪兰	863558	0	2	0	3	左侧脑室旁		1	1	0	言语不利8h	2	0	77	8	3	4.31	0.94	1.46	0.77	4.13	168	39.3	1.46	2.59	0.43	2.85	1.77397	0.294521	0	0	1	0	0	0	0	0	0	1
157	王中茂	863433	0	3	0	1	右额		1	1	0	右侧肢体无力4d	2	1	77	96	5	3.47	1.06	1.03	0.78	2.88	140	90.8	0.9	2.22	0.48	2.57	2.46667	0.533333	0	0	1	1	0	0	0	0	1	0
158	李群海	679928	1	3	0	3	脑桥左侧		1	4	0	言语不清、双下肢无力2	2	1	77	48	4	5.21	1	1.22	1.26	6.07	153	339.9	1.25	3.63	0.45	3.96	2.904	0.36	1	1	1	1	0	0	0	0	1	0
159	杜俊烟	868800	1	0	0	3	中脑备盖		1	0	0	言语不利、右侧肢体无力11h	2	1	77	11	1	6.01	1.48	1.27	1.24	4.47	162	78.5	1.35	4.04	0.67	4.66	2.99259	0.496296	0	0	1	1	0	0	0	0	0	0
160	梁贵山	871216	0	2	0	1	左侧桥脑	旁中央	1	3	0	左侧肢体无力1d	2	1	77	18	4	4.07	1.39	1.04	0.83	4.98	166	56.5	0.97	2.69	0.63	3.1	2.7732	0.649485	1	1	0	0	0	0	0	0	0	0
161	孙费力	870409	0	0	0	1	延髓左侧		1	0	0	右侧肢体无力7h	2	1	77	7	1	5.92	1.14	1.4	1.18	4.15	197	85.1	1.42	3.81	0.52	4.5	2.6831	0.366197	0	0	0	0	0	0	0	0	0	1
162	王成海	645156	1	1	0	1	右颞叶	右大脑中动脉下干	0	1	0	左侧肢体无力7h	2	1	77	7	2	4.56	1.28	1.06	1	2.75	181	194.5	1.01	2.95	0.58	3.55	2.92079	0.574257	0	0	1	1	0	0	0	0	0	0
163	赵其林	212289	0	1	0	3	右侧脑室旁		0	1	0	左下肢无力3h	2	1	77	3	2	3.59	1.17	1.5	0.73	3.8	175	27.4	1.31	2.35	0.53	2.28	1.79389	0.40458	0	0	1	1	1	0	0	0	1	0
164	崔巧英	850441	0	2	0	1	右侧额叶、胼胝体多发		0	2	0	不能行走1d	2	0	77	24	3	4.56	1.1	1.45	0.88	3.11	189	256.4	1.44	2.71	0.5	3.12	1.88194	0.347222	0	0	1	1	0	0	0	0	0	1
165	吴春珍	847666	0	0	0	5	右侧枕叶点状		0	0	0	头晕5d视物模糊1d	2	0	77	24	0	5.89	1.24	1.66	1.09	4.98	151	21.8	1.6	3.78	0.56	4.29	2.3625	0.35	1	0	0	0	1	0	0	0	0	0
166	李丙其	853028	0	1	0	3	左侧侧脑室旁		0	1	0	言语不利、口角歪斜1d	2	1	77	24	2	5.33	1.2	1.25	1.17	4.1	189	33	1.36	3.19	0.55	3.97	2.34559	0.404412	0	0	1	1	0	0	0	0	0	1
167	季中秋	849918	0	0	0	3	左侧基底节		0	0	0	右下肢无力4d	2	1	77	72	1	4.37	1.62	1.11	0.97	2.08	211	43.6	0.93	2.97	0.74	3.44	3.19355	0.795699	0	0	1	1	0	0	0	0	0	0
168	蒋文琴	134282	0	0	0	1	右侧枕叶		0	0	0	头晕、视物模糊1d	2	0	77	24	1	5.78	1.2	1.23	1.46	3.82	200	738.6	1.17	4.22	0.55	4.61	3.60684	0.470085	0	0	1	1	1	0	0	0	0	0
169	肖秋云	854690	0	0	0	5	左侧侧脑室		0	0	0	言语不利、左侧肢体无力7h	2	0	77	7	2	4.68	0.72	1.5	0.93	3.55	178	531.1	1.61	2.93	0.33	3.07	1.81988	0.204969	0	0	1	1	0	0	0	0	0	1
170	杜中芳	858929	0	1	0	3	左侧丘脑及半卵圆中心		0	1	0	右手无力3d	2	1	77	72	1	4.11	1.39	1.33	0.73	4.82	170	498.7	1.33	2.46	0.63	2.78	1.84962	0.473684	0	0	0	0	0	1	0	0	0	0
171	彭良玉	856306	0	4	0	1	左侧半卵圆中心、放射冠左侧基底节		0	3	0	双下肢无力3d	2	1	77	72	4	3.69	0.73	0.94	0.97	3.52	155	535.5	0.75	2.5	0.33	2.94	3.33333	0.44	0	0	1	1	0	0	0	0	0	0
172	王杏乔	744339	0	0	0	1	右侧桥脑		0	1	0	头晕3d	2	0	77	72	0	4.19	1.52	1.51	0.51	9.91	173	77.1	1.5	2.44	0.69	2.69	1.62667	0.46	0	0	0	0	0	0	0	0	0	0
173	李玉林	845830	0	26	0	1	右侧基底节、右侧额顶颞		0	5	0	意识不清、小便失禁1d	2	1	77	23	30	3.72	1.28	1.08	0.83	3.1	154	23.4	1.03	2.24	0.58	2.69	2.17476	0.563107	1	1	1	1	0	0	0	0	0	0
174	李福瑞	863487	0	0	0	1	右侧大脑中区域		0	0	0	右手无力12h	2	1	78	12	2	3.4	0.93	0.84	0.91	2.72	184	120.6	0.71	2.41	0.42	2.69	3.39437	0.591549	0	0	1	1	0	0	1	1	0	1
175	孙秀英	864514	1	3	0	1	左放射冠、颞叶		1	2	0	右侧肢体无力2d	2	0	78	48	4	6.11	1.36	1.34	1.27	3.79	175	65.7	1.22	4.26	0.62	4.89	3.4918	0.508197	1	1	1	0	0	0	0	0	1	0
176	高锁堂	843650	0	2	0	1	左侧额叶		0	3	0	头晕、言语不利1d	2	1	78	20	2	3.11	0.82	0.78	0.76	2.92	90	633.9	0.77	2.05	0.37	2.34	2.66234	0.480519	0	0	0	0	0	0	0	0	0	1
177	王金发	712480	1	0	0	3	桥脑		1	0	0	精神异常1d	2	1	78	16	1	3.22	1.56	0.66	0.79	3.87	136	19.1	0.58	2.23	0.71	2.64	3.84483	1.22414	0	0	0	0	0	0	0	0	0	0
178	于东秋	870990	0	1	0	3	左基底节、侧脑室后角		0	2	0	发作性右侧肢体无力1d	2	1	78	17	4	4.89	0.97	1.15	1.01	3.33	184	63.4	1.2	3.14	0.44	3.69	2.61667	0.366667	0	0	1	0	0	1	1	0	0	0
179	吴老旦	870848	0	1	1	1	右侧脑室旁及左侧侧脑室后角	豆纹动脉	0	0	0	头晕1d	2	1	78	17	1	3.46	0.75	0.99	0.73	5.98	118	652.9	1.1	2.15	0.34	2.36	1.95455	0.309091	0	0	1	1	0	0	0	0	0	1
180	曹小弗	781340	0	1	1	1	左额叶		1	0	0	言语不利12h	2	0	78	12	2	4.2	1.04	1.36	0.79	3.96	180	69.4	1.28	2.7	0.47	2.92	2.10938	0.367188	0	0	1	1	0	0	1	0	0	0
181	马亮中	788286	0	0	0	1	桥脑左侧	旁中央	1	0	0	言语不利、左侧肢体无力2d	2	1	78	40	6	4.38	0.96	1.08	1.1	2.92	175	263.6	0.95	2.83	0.44	3.43	2.97895	0.463158	1	1	1	1	0	0	0	0	1	1
182	吴老旦	870848	0	1	1	1	右侧侧脑室旁、左侧侧脑室旁、左基底节		1	1	0	头晕1d	2	1	78	22	1	5.3	1.78	1.13	1.04	3.41	180	750	1.16	3.34	0.81	4.14	2.87931	0.698276	0	0	1	1	0	0	0	0	0	0
183	张淑芬	278349	1	0	0	1	右侧侧脑室旁		0	2	0	头晕、呕吐5h	2	0	78	5	0	4.58	1.52	1.52	0.74	4.5	201	471.2	1.55	2.71	0.69	3.03	1.74839	0.445161	0	0	1	1	1	0	0	0	0	0
184	韦寿荣	755151	1	3	0	3	脑干右侧点状		1	3	0	言语不利、左侧肢体无力1d	2	0	78	24	5	2.86	0.9	0.96	0.58	4.03	175.4	23.2	0.72	1.82	0.41	2.14	2.52778	0.569444	1	1	1	1	0	0	0	0	0	0
185	李玉芬	485462	0	0	0	1	左侧额叶		0	0	0	言语不利、右下肢无力2d	2	0	78	48	4	7.29	0.9	1.41	1.41	3.45	192	183.9	1.54	5.11	0.41	5.75	3.31818	0.266234	0	0	0	0	0	0	0	0	0	0
186	赵长生	851938	0	2	0	1	右侧基底节、侧脑室前角、额叶斑片状		0	2	0	双下肢无力2d	2	1	78	48	4	3.46	0.69	1.04	0.84	3.6	185	583.9	0.9	2.29	0.31	2.56	2.54444	0.344444	0	0	0	0	0	0	0	0	0	0
187	张风彦	487989	0	0	0	3	右侧侧脑室旁		0	0	0	头晕、行走不便、二便失禁1d	2	1	78	24	0	4.89	1.01	0.84	1.24	4.95	169	749.8	0.88	3.39	0.46	4.01	3.85227	0.522727	1	1	0	0	0	0	0	0	0	0
188	王金财	853570	0	0	0	1	左额顶枕叶		1	0	0	右上肢无力1d	2	1	78	24	0	3.96	0.93	0.98	1.01	3.18	196	105.1	0.85	2.54	0.42	3.11	2.98824	0.494118	0	0	0	0	0	0	0	0	0	0
189	贾志斌	858592	0	2	1	1	左侧额顶叶半卵圆中心		0	2	0	右下肢无力1d	2	1	78	24	3	2.96	0.96	0.97	0.69	3.12	136	34.6	0.79	2.12	0.44	2.17	2.68354	0.556962	1	1	1	1	0	0	0	0	0	1
190	吴辰姐	440358	0	14	0	1	左侧额顶颞叶		0	5	0	口角歪斜2d	2	0	78	48	18	3.32	1.15	0.83	0.85	3.55	137	233.3	0.75	2.07	0.52	2.57	2.76	0.693333	0	0	0	0	0	0	0	0	0	0
191	李世录	859556	0	1	0	3	左侧丘脑		0	1	0	左侧肢体无力、面部麻木1d	2	1	78	24	1	4.49	0.98	1.23	1.03	3.92	154	681.9	1.17	2.7	0.45	3.32	2.30769	0.384615	0	0	1	1	0	0	0	0	0	0
192	仇墨亭	457945	0	0	0	3	脑干		0	2	0	视物成双3d	2	1	78	70	0	4.31	1.29	1.27	1.01	3.38	173	214.2	1.09	2.85	0.59	3.22	2.61468	0.541284	0	0	1	1	0	0	0	0	0	0
193	孙立柱	599534	0	1	0	1	右侧侧脑室旁小片状		0	1	0	左侧肢体无力1d	2	1	78	24	3	1.55	0.68	0.91	0.32	2.26	158	68.3	0.74	0.71	0.31	0.81	0.959459	0.418919	1	1	1	1	0	0	0	0	0	0
194	顾俊拖	843343	0	3	0	3	左侧侧脑室哦		0	2	0	言语不利、口角歪斜1d	2	1	78	24	3	7.18	4.8	1.11	1.52	7.4	170	16.7	1.12	4.84	2.18	6.06	4.32143	1.94643	1	1	1	1	1	0	0	0	0	0
195	任汉国	871979	0	3	0	3	右侧基底节		1	4	0	左下肢无力1d	2	1	79	18	5	2.99	0.61	1.24	0.57	4.53	151	176.1	1.36	1.87	0.28	1.63	1.375	0.205882	0	0	1	1	0	0	0	0	0	0
196	刘德保	450123	1	2	0	1	右侧基底节及顶深		0	3	0	言语不利、左侧肢体无力、视物模糊4h	2	1	79	4	4	3.85	1.95	1.29	0.81	3.87	176.6	65.1	1.25	2.91	0.89	2.6	2.328	0.712	1	1	1	1	0	0	0	0	0	1
197	温增顺	318255	0	0	0	3	右侧内囊后肢		0	2	0	左下肢无力2d	2	1	79	48	1	5.42	0.93	1.42	1.02	3.62	200	244.3	1.52	3.57	0.42	3.9	2.34868	0.276316	0	0	1	1	0	0	0	0	0	0
198	许勤秀	871939	0	0	0	5			0	3	0	头晕、视物模糊、恶心呕吐2d	2	0	79	48	0	4.74	0.95	1.17	1.1	4.6	103	337.5	1.24	3.15	0.43	3.5	2.54032	0.346774	0	0	0	0	1	0	0	0	0	0
199	梁秋江	615043	1	0	0	3	右侧桥脑		0	0	0	双下肢无力1d	2	1	79	24	1	4.85	1.74	0.91	1.29	3.84	164	60.6	0.78	3.52	0.79	4.07	4.51282	1.01282	0	0	1	1	1	0	0	0	1	0
200	陈志华	843339	0	3	0	3	左侧内囊后肢		0	2	0	右侧肢体无力、言语不利1d	2	1	79	24	6	3.6	0.48	1.03	0.68	4.14	165	152	1.07	2.36	0.22	2.53	2.20561	0.205607	1	0	0	0	0	0	0	0	0	1
1	张秀芹	832887	1	5	1	1	右侧基底节、右侧岛叶、侧脑室旁、分水岭		0	3	0	言语不利、左侧肢体不利12h	3	0	81	12	6	5.11	0.94	1.17	0.97	2.47	135	51	1.17	3.24	0.43	3.94	2.76923	0.367521	1	1	0	0	1	0	0	0	1	0
2	樊桂珍	830908	1	4	0	1	左额叶		1	3	0	右侧肢体无力8h	3	0	81	8	4	5.73	2.34	1.56	1	3.5	182	16.3	1.58	3.61	1.06	4.15	2.28481	0.670886	1	1	1	1	1	0	0	0	1	0
3	杨建刚	417543	1	3	1	1	左侧分水岭		0	4	0	左侧肢体无力、言语不利7h	3	1	86	7	6	4.6	2.33	0.9	1.03	4.53	91	290.8	0.83	3.09	1.06	3.77	3.72289	1.27711	1	0	1	1	0	0	0	0	1	0
4	邢青巧	647808	0	0	1	3	左侧丘脑		1	2	0	右侧肢体无力12h	3	0	85	12	2	5.1	0.84	1.74	0.82	3.28	175	195.3	1.75	3.15	0.38	3.35	1.8	0.217143	0	0	1	1	0	0	0	0	0	0
5	候精徽	313079	1	0	0	1	右侧胼胝体膝部、左侧顶叶廉旁片状		1	2	0	言语不利14h	3	0	95	14	2	5.06	0.96	1.07	0.9	3.05	134	172.9	1.07	3.31	0.44	3.99	3.09346	0.411215	0	0	0	0	0	0	0	0	0	1
6	刘志欣	685010	1	5	0	2	双侧小脑、颞枕叶、丘脑、右海马、侧脑室体多发点状		0	4	0	意识不清、头昏伴恶心呕吐6h	3	1	81	6	7	3.43	0.64	1.11	0.56	3.66	132	60.4	1	2.11	0.29	2.43	2.11	0.29	1	1	1	0	1	1	1	0	1	0
7	刘兴国	731691	1	1	1	3	左侧侧脑室旁		1	2	0	言语不利2d	3	1	86	12	2	5.66	1.26	1.37	1.05	3.9	152	80.1	1.38	3.63	0.57	4.28	2.63043	0.413043	0	0	0	0	0	0	0	0	0	0
8	张振平	758968	0	5	0	1	左侧大脑中区域		0	5	0	右侧肢体无力6h	3	1	80	6	8	4.59	1.08	1.11	0.85	3.67	159	20.3	1.09	2.86	0.49	3.5	2.62385	0.449541	0	0	1	0	0	0	1	0	0	0
9	董淑英	379604	0	0	0	2	左侧颞枕叶、侧脑室后角		0	5	0	行为异常15h	3	0	88	15	0	3.24	0.66	1.31	0.5	3.65	189	60.8	1.3	1.85	0.3	1.94	1.42308	0.230769	0	0	1	0	1	0	1	0	1	0
10	付连秀	829429	1	1	0	1	左侧大脑中区域		0	0	0	右侧肢体无力，言语不利3h	3	0	89	3	5	5.19	6.85	1.21	1.08	4.27	128	125.7	1.01	3.49	3.11	4.18	3.45545	3.07921	0	0	1	1	0	0	1	1	0	0
11	李魁英	830058	0	16	0	2	左侧丘脑 左额叶		0	6	0	言语不能、右侧肢体无力7h	3	0	84	7	19	3.66	0.9	0.91	0.81	3.31	115	36.4	0.84	2.35	0.41	2.82	2.79762	0.488095	0	0	1	1	0	0	1	0	0	0
12	王玉河	831495	1	2	0	3	右侧桥脑		0	2	0	左侧肢体无力言语不利12h	3	1	80	12	2	6.62	2.17	1.29	1.35	5.81	175	95	1.23	4.69	0.99	5.39	3.81301	0.804878	0	0	0	0	0	0	0	0	0	0
13	刘荣桥	729714	1	0	0	3	中脑		1	0	0	语言不利、右侧肢体无力2d	3	0	80	48	1	5.65	1.1	1.14	1.22	3.41	143	86.8	1.08	3.76	0.5	4.57	3.48148	0.462963	0	0	0	0	1	0	0	0	1	0
14	尹振平	384847	1	1	1	1	右侧额叶		0	2	0	右下肢无力12h	3	1	87	12	2	6.67	1.22	1.3	1.44	6.12	162	197	1.36	4.54	0.55	5.31	3.33824	0.404412	0	0	0	0	0	1	0	0	0	0
15	徐桂芹	809253	0	0	0	3	桥脑左侧		0	0	0	发作性言语不利15d，头晕2d	3	0	88	48	2	3.99	1	1.13	0.75	3.14	146	1035.9	1.14	2.42	0.45	2.85	2.12281	0.394737	1	1	1	1	0	0	0	0	1	0
16	郭守成	128154	0	1	0	3	右侧内囊后肢及丘脑		0	2	0	嗜睡10d，记忆力减退伴口角流线14h	3	1	94	14h	1	2.38	0.88	0.79	0.56	2.79	136	88.4	0.69	1.42	0.4	1.69	2.05797	0.57971	1	1	1	1	1	0	0	0	1	0
17	李士姣	842510	1	8	0	2	右侧桥脑、右侧枕叶		0	4	0	言语不利、左侧肢体不利2d	3	0	85	48	10	4.4	1.21	0.88	0.95	4.49	93	74.9	0.82	3.12	0.55	3.58	3.80488	0.670732	1	0	0	0	0	0	0	0	0	0
18	王庆升	842360	1	9	1	2	左侧侧脑室旁，额顶叶多发		0	5	0	言语不利、右侧肢体无力1d	3	1	86	24	9	3.78	0.99	0.7	0.91	3.2	136	93.9	0.67	2.69	0.45	3.11	4.01493	0.671642	0	0	0	0	1	0	0	0	1	0
19	周兰娥	529243	0	2	0	3	延髓右后		1	2	0	口角歪斜、吞咽困难1d	3	0	86	24	2	3.12	0.66	0.94	0.61	4.15	138	125.2	1	1.82	0.3	2.12	1.82	0.3	1	1	1	1	1	0	0	0	1	1
20	冯玉芝	847853	0	0	1	3	右顶深		1	0	0	意识不清5h	3	0	88	5	4	4.72	0.72	1.44	0.9	4.88	143	201.7	1.57	2.67	0.33	3.15	1.70064	0.210191	0	0	0	0	0	0	0	0	0	0
21	张建民	845993	0	1	0	1	左侧枕叶、丘脑		0	2	0	右侧肢体无力12h	3	1	82	12	1	2.34	0.67	0.98	0.48	2.39	188	30.8	0.86	1.34	0.3	1.48	1.55814	0.348837	0	0	1	1	0	0	0	0	0	1
22	崔志远	535563	0	2	1	2	左侧额叶、侧脑室旁		0	0	0	言语不利4h	3	1	88	4	2	4.74	0.68	1.2	0.94	2.99	187	727.7	1.2	3.19	0.31	3.54	2.65833	0.258333	0	0	1	1	0	0	1	1	0	1
23	孙俊岩	842713	0	4	1	1	左侧额颞顶枕皮层		1	3	0	口角歪斜伴头痛4d	3	1	90	48	5	4.24	1.19	1.14	0.89	3.13	140	50.6	1.11	2.66	0.54	3.13	2.3964	0.486486	0	0	1	0	0	0	0	0	0	0
24	曲桂荣	514254	0	2	1	3	右侧额顶叶		1	0	0	头晕伴心慌2d	3	0	81	48	2	2.82	0.91	1.19	0.48	3.31	170	21.7	1.05	1.53	0.41	1.77	1.45714	0.390476	1	1	1	1	0	0	0	0	1	1
25	吴月姐	847055	0	3	0	3	左侧中脑、丘脑		1	2	0	意识不清10h	3	0	93	10	4	3.98	1.43	0.99	0.91	2.88	114	462.5	0.93	2.58	0.65	3.05	2.77419	0.698925	0	0	1	1	1	0	0	0	1	0
26	施汉森	231920	1	3	0	3	桥脑左侧		1	0	0	右侧肢体无力5d，言语不利2d	3	0	81	40	3	5.99	2.04	1.22	1.29	5.42	160	192.7	1.27	4.07	0.93	4.72	3.20472	0.732283	0	0	1	1	1	0	0	0	1	0
27	赵振坤	211385	0	1	0	2	右枕叶、右丘脑		0	1	0	言语不利、左下肢无力8h	3	1	81	8	4	4.66	1.29	0.84	1.19	3.08	125	93.1	0.73	3.19	0.59	3.93	4.36986	0.808219	0	0	1	1	1	0	1	0	1	1
28	牛松柳	464982	0	1	0	3	右侧尾状核旁		1	1	0	右侧肢体无力14h	3	0	81	14	4	3.43	0.78	1.27	0.56	2.11	129	198.5	1.1	2.18	0.35	2.33	1.98182	0.318182	0	0	0	0	0	0	0	0	0	0
29	郭纪章	848538	0	0	1	3	右侧脑室，左半卵圆中心		1	0	0	左侧肢体无力2d	3	1	81	48	2	3.96	1.11	1.06	0.85	4.35	169	88.3	0.97	2.66	0.5	2.99	2.74227	0.515464	1	1	1	1	0	1	0	0	0	0
30	寇发明	428897	1	0	0	3	左侧脑室旁		1	0	0	右侧肢体无力3d	3	1	87	76	2	3.92	0.72	1.03	0.81	3.66	167	90.1	0.91	2.41	0.33	3.01	2.64835	0.362637	1	1	1	1	1	0	0	0	1	0
31	赵建昆	666018	0	1	1	1	右额顶枕多发		0	2	0	左下肢无力12h	3	1	96	12	2	3.53	0.78	0.85	0.79	5.18	123	104.7	0.91	2.19	0.35	2.62	2.40659	0.384615	0	0	0	0	0	0	0	0	0	0
32	李俊华	848827	1	5			左颞枕叶、基底节、侧脑室旁、额顶叶多发片状			4	0	言语不利、吞咽困难9h	3	0	84	9	5	4.41	2.72	1.04	0.97	4.94	174	627.3	0.86	2.91	1.24	3.55	3.38372	1.44186	1	1	1	1	0	0	0	0	1	1
33	张书贤	841986	1	5	0	3	右侧丘脑、右侧侧脑室旁		1	3	0	言语不利12小时	3	0	82	12	5	6.09	1.45	1.64	1.29	4.15	185	386.7	1.53	3.88	0.66	4.56	2.53595	0.431373	0	0	1	1	0	0	0	0	0	0
34	赵淑英	485384	0	2	0	3	桥脑（双侧）		0	1	0	双下肢无力4d	3	0	84	96	3	6.05	1.41	1.56	1.31	4.39	160	233.6	1.5	3.72	0.64	4.55	2.48	0.426667	0	0	1	1	1	0	0	0	1	0
35	董娥姐	849776	1	5	0	3	桥脑左侧		1	3	0	右肢体无力、言语不利14h	3	0	85	14	6	5.7	1.38	1.05	1.25	4.45	139	179.7	1.01	3.78	0.63	4.69	3.74257	0.623762	0	0	1	1	0	0	0	0	0	1
36	王立华	788096	0	1	0	2	左额叶		0	1	0	言语不利15h	3	1	88	15	1	2.91	0.51	0.93	0.61	2.9	137	1127.5	0.9	1.71	0.23	2.01	1.9	0.255556	0	0	0	0	1	0	1	1	1	0
37	张克勤	841912	1	2	0	3	右扣带回、右额叶		1	2	0	左下肢无力2d	3	1	86	48	3	4.33	1.71	1.22	0.88	4.05	146	83.5	1.17	2.77	0.78	3.16	2.36752	0.666667	0	0	1	1	0	0	0	0	1	0
38	郭银亮	812956	0	0	1	1	右额叶、顶深		1	3	0	反应迟钝4d	3	1	81	96	0	2.46	0.72	1.09	0.53	4.07	170	37.5	0.97	1.31	0.33	1.49	1.35052	0.340206	0	0	1	1	0	1	0	0	1	1
39	杨风芹	801028	0	4	0	1	小脑、基底节、顶深		1	3	0	左侧肢体无力、言语不利15h	3	0	80	15	5	2.38	0.64	0.94	0.58	3.44	87	60.8	0.99	1.59	0.29	1.39	1.60606	0.292929	0	0	1	0	0	0	0	0	0	0
40	康嫦娥	467089	0	0	0	3	左侧侧脑室后角旁		1	3	0	头晕、呕吐2d	3	0	82	48	0	3.6	0.71	1.7	0.47	5.01	158	41.2	1.81	1.81	0.32	1.79	1	0.176796	1	1	1	1	0	0	0	0	0	0
41	闫春娥	534263	0	0	0	2	左侧枕叶（出血转化）		0	0	0	右下肢无力2d	3	0	86	48	2	3.22	0.96	1.11	0.71	3.11	107	199.1	1.03	1.92	0.44	2.19	1.86408	0.427184	0	0	1	1	1	0	1	0	0	0
42	魏书田	852708	0	0	0	2	颞枕叶		0	4	0	精神障碍13h	3	1	83	13	0	4.83	1.36	1.01	1.29	4.63	120	1015.3	1.05	3.3	0.62	3.78	3.14286	0.590476	0	0	0	0	1	0	1	1	1	0
43	冯桂英	518473	1	1	0	1	双侧额顶叶多发		1	1	0	言语不利3d	3	0	82	96	5	7.77	1.37	1.45	1.6	5.29	169	134.9	1.62	5.4	0.62	6.15	3.33333	0.382716	1	1	1	1	1	0	0	0	1	0
44	孙玉堂	689190	0	6	0	2	右额顶叶、基底节		0	5	0	右侧肢体无力、言语不利5.5h	3	1	83	5.5	12	2.75	1.13	0.94	0.64	3.37	152	229.9	0.76	1.78	0.51	1.99	2.34211	0.671053	0	0	0	0	0	0	1	0	0	0
45	李风岗	610347	0	2	0	3	左侧胼胝体、脑室旁		1	3	0	右侧肢体无力6h	3	1	83	6	2	3.6	0.7	1.03	0.78	4.54	129	210.5	0.92	2.25	0.32	2.68	2.44565	0.347826	0	0	1	1	0	0	0	0	1	0
46	林庆尧	180733	0	3	0	1	左丘脑		0	2	0	双下肢无力9h	3	1	93	9	6	4.67	0.88	1.03	1.18	3.91	132	118.4	0.92	3.09	0.4	3.75	3.3587	0.434783	0	0	0	0	0	0	0	0	0	0
47	董淑琴	530136	0	1	0	2	右颞枕叶、胼胝体压部、左侧半卵圆中心		0	1	0	言语不利12h	3	0	85	12	1	3.91	0.91	1.08	0.95	3.7	145	115.8	0.93	2.63	0.41	2.98	2.82796	0.44086	0	0	0	0	0	0	1	1	0	1
48	耿贵书	526500	0	1	0	3	右侧脑室旁		1	2	0	左肢体无力11h	3	1	89	11	3	4.46	1.41	1.49	1.01	6.99	168	546.8	1.34	2.59	0.64	3.12	1.93284	0.477612	0	0	1	1	0	0	0	0	1	0
49	霍玉柱	605169	0	1	0	3	右基底节、侧脑室体旁		0	1	0	双下肢无力3d	3	1	82	96	2	4	0.91	1.18	0.73	4.04	152	13.1	1.18	2.22	0.41	2.82	1.88136	0.347458	0	0	0	0	0	0	0	0	0	1
50	韩国富	527405	0	0	0	3	右侧脑室旁		1	1	0	口角歪斜、言语不利24h	3	1	92	24	2	4.41	0.93	1.14	1.05	2.75	142	79.8	1	2.75		3.41	2.75	0	0	0	0	0	0	0	0	0	0	0
51	刘秀荣	680648	0	0	0	3	右侧基底节		1	0	0	言语不利、右肢体无力12h	3	0	84	12	1	5.56	2.88	1.56	1.16	4.12	156	34.2	1.1	2.86	1.31	4.46	2.6	1.19091	1	1	1	0	0	0	0	0	1	0
52	李爱民	802850	0	1	1	3	右额叶、双额叶		1	1	0	双下肢无力2d	3	1	84	48	2	5.02	1.31	1.46	1.15	5.71	167	97.2	1.29	3.31	0.6	3.73	2.56589	0.465116	0	0	1	1	0	0	0	0	0	0
53	高粉菊	672719	0	1	0	3	左侧脑室旁		0	1	0	头晕12h	3	0	85	12	3	3.71	1	1.59	0.7	5.01	147	87.2	1.47	2.08	0.45	2.24	1.41497	0.306122	1	1	1	1	1	0	0	0	1	0
54	卢和英	856887	0	1	1	1	双额叶		1	1	0	右手、左腿无力伴麻木1天余	3	0	83	36	1	3.38	0.76	1.21	0.76	3.73	155	82.7	0.98	1.99	0.35	2.4	2.03061	0.357143	1	1	0	0	0	0	0	0	0	1
55	刘占明	783162	0	0	0	2	右顶深、额叶		0	0	0	头晕12h	3	1	83	12	1	3.61	1	1.53	0.52	8.34	158	16.8	1.59	2.11	0.45	2.02	1.32704	0.283019	0	0	1	1	0	0	1	1	0	0
56	郑绍统	853501	0	0	1	1	右额顶叶		1	0	0	右下肢无力2d	3	1	85	48	1	3.77	1.36	1.15	0.95	2.55	189	37.7	0.89	2.31	0.62	2.88	2.59551	0.696629	1	0	0	0	1	0	0	0	1	0
57	陈杏云	851646	0	2	0	1	右额、顶、颞多发		0	3	0	口角歪斜、左侧肢体无力1天余	3	1	92	40	4	2.7	0.57	0.85	0.66	4.99	123	743.4	0.85	1.61	0.26	1.85	1.89412	0.305882	0	0	1	1	0	0	0	0	0	0
58	任秀华	856481	0	0	0	3	右丘脑		1	0	0	头晕、左手及面部麻木12h	3	0	87	12	1	5.03	1.66	1.15	1.3	4.35	196	142.2	0.92	3.33	0.75	4.11	3.61957	0.815217	1	1	0	0	0	0	0	0	0	0
59	李俊娥	362880	1	7	1	1	右额叶、半卵圆中心		0	4	0	左肢体无力12h	3	0	94	12	7	2.7	1.41	0.81	0.67	3.78	122	72.8	0.62	1.75	0.64	2.08	2.82258	1.03226	0	0	1	1	0	0	0	0	1	0
60	黑寸更	856585	0	1	0	3	右桥脑		0	4	0	左肢体无力12h	3	1	81	12	2	4.59	0.84	1.21	1.17	10.63	135	66.2	1.34	2.99	0.38	3.25	2.23134	0.283582	0	0	0	0	0	1	0	0	0	1
61	魏振华	138013	0	1	0	1	右胼胝体		1	4	0	全身发抖、左侧肢体无力1d	3	1	91	24	2	3.77	0.8	1.08	0.75	2.77	159	222.1	1.06	2.43	0.36	2.71	2.29245	0.339623	0	0	1	1	0	0	0	0	0	1
62	姚树声	505283	0	3	1	3	双小脑、右基底节、顶深		0	2	0	左肢体无力、言语不利1d	3	1	88	24	4	4.75	1.47	1.1	1.08	2.87	162	589.4	1	3.06	0.67	3.75	3.06	0.67	0	0	1	1	0	0	0	0	0	0
63	王连山	627603	0	3	0	1	桥脑右侧		1	2	0	左肢体无力12h	3	1	89	12	3	4.18	1.39	0.92	0.81	4.84	163	255.6	0.81	2.94	0.63	3.37	3.62963	0.777778	0	0	0	0	1	0	0	0	0	1
64	王道贤	849542	0	6	0	1	左枕顶叶		0	4	0	精神异常、言语不利2d	3	1	85	48	8	3.93	0.79	1.21	0.82	4.61	128	141.9	1.23	2.58	0.36	2.7	2.09756	0.292683	0	0	1	1	0	0	0	0	0	0
65	刘桂瑾	858419	0	8	0	4.前列腺癌	双额叶		1	3	0	右下肢无力1d	3	1	90	24	11	3.01	0.62	1.08	0.67	3.07	144	126.2	0.95	1.76	0.28	2.06	1.85263	0.294737	1	1	0	0	0	0	0	0	0	0
66	李兰英	856574	1	5	0	3	右桥脑、左胼胝体		1	3	0	言语不利、吞咽困难10h	3	1	88	10	4	5.48	1.24	1.17	1.26	6.32	166	78.6	1.13	3.54	0.56	4.35	3.13274	0.495575	0	0	1	1	0	0	0	0	1	1
67	郭满贵	842746	0	1	0	3	右基底节		1	1	0	头晕伴左侧肢体无力3d	3	0	80	72	3	5	1.5	1.52	1.3	3.65	200	473.2	1.32	3.19	0.68	3.68	2.41667	0.515152	1	1	1	1	0	0	0	0	0	0
68	刘艮科	758403	0	1	0	3	桥脑左侧		1	1	0	头晕伴左侧肢体无力14h	3	1	80	14	3	4.42	1.08	1.19	0.81	3.9	156	71.3	1	2.94	0.49	3.42	2.94	0.49	0	0	1	1	0	0	0	0	0	0
69	冯陆深	584516	1	0	0	3	左侧脑室旁		1	0	0	右肢体无力2d	3	1	83	48	3	4.15	1.88	1.09	0.87	3.91	180	117.2	0.92	2.7	0.85	3.23	2.93478	0.923913	0	0	1	1	0	0	0	0	1	1
70	宋凤海	866366	1	0	0	3	右顶深点状		1	0	0	头晕、左侧肢体无力10d	3	1	85	10	3	5.08	1.52	1.08	1.16	4.1	169	1249.5	0.98	3.54	0.69	4.1	3.61224	0.704082	0	0	1	1	0	0	0	0	1	0
71	成瑞芹	804295	0	1	0	1	右顶枕颞、右岛叶大面积		0	0	0	左下肢无力3h	3	0	82	3	2	4.12	0.95	1.05	0.89	3.85	139	575.6	0.97	2.64	0.43	3.15	2.72165	0.443299	0	0	1	1	0	0	0	0	0	0
72	任宜珍	331008	0	0	0	1	额叶		1	0	0	语言不利12h	3	0	80	12	1	4.58	1.64	1.1	1.03	3.5	215	69.4	0.94	3.22	0.75	3.64	3.42553	0.797872	1	0	1	1	1	0	0	0	1	0
73	武志全	868254	0	0	0	2	左额叶		0	0	0	右上肢无力12h	3	0	80	12	1	3.57	0.83	1.21	0.61	4.2	113	47.6	1.14	2.11	0.38	2.43	1.85088	0.333333	0	0	0	0	0	1	1	0	0	0
74	刘银弟	650638	0	2	0	3	桥脑左侧		1	1	0	头晕、言语不利2d	3	0	83	48	3	4.55	1.02	1.24	0.64	8.72	153	818.1	1.45	2.34	0.46	3.1	1.61379	0.317241	1	1	1	1	1	0	0	0	1	1
75	刘冲霄	866953	0	1	0	1	右小脑		1	1	0	左下肢无力1天余	3	1	85	36	1	4.2	1.12	0.91	1.07	6.18	103	268.3	1.02	2.7	0.51	3.18	2.64706	0.5	0	0	0	0	0	0	0	0	0	0
76	池淑芳	548037	0	2	1	1	双侧顶深		1	1	0	右肢体无力2d	3	0	91	48	3	4.48	1.05	0.98	0.86	3.8	158	269.7	1.04	2.75	0.48	3.44	2.64423	0.461538	1	1	0	0	1	0	0	0	0	0
77	张素梅	870606	0	1	0	3	胼胝体压部		1	1	0	言语混乱2d	3	0	90	36	2	4.72	1.02	1	1.11	4.39	110	655.8	0.94	3.17	0.46	3.78	3.37234	0.489362	0	0	0	0	0	0	0	0	0	1
78	李俊娥	362880	0	7	1	1	右额叶、半卵圆中心（出血）		0	4	0	左肢体无力1d	3	0	94	12	7	4.3	4.81	1.01	0.96	6.4	150	27.4	0.75	2.78	2.19	3.55	3.70667	2.92	0	0	1	1	0	0	0	0	0	0
79	贾国祥	864556	0	1	0	3	中脑、双侧丘脑		1	1	0	双下肢无力、小便失禁3d	3	1	81	72	5	3.03	1.17	0.98	0.6	4.06	153	44.2	0.79	2	0.53	2.24	2.53165	0.670886	0	0	1	1	0	0	0	0	0	0
80	梁秋江	615043	1	1	0	3	桥脑右侧		1	1	0	双下肢无力1d	3	1	80	24	1	4.29	1.51	0.91	0.96	3.89	169	54.5	0.79	3.14	0.69	3.5	3.97468	0.873418	0	0	1	1	0	0	0	0	0	0
81	李秀训	866812	0	0	0	3	桥脑右侧		1	0	0	左侧肢体麻木2d	3	1	81	48	1	4.46	0.98	0.99	0.98	3.9	170	241.9	1.03	2.85	0.45	3.43	2.76699	0.436893	0	0	0	0	0	0	0	0	0	0
82	刘淑琴	462475	0	0	0	3	右基底节、侧脑室旁		0	0	0	反应迟钝2d	3	0	84	24	0	5.72	1.04	1.55	0.86	9.21	179	66.1	1.82	3.47	0.47	3.9	1.90659	0.258242	0	0	0	0	0	0	0	0	0	0
83	段建伟	874933	0	3	0	3	侧脑室旁		1	2	0	言语不利口角歪斜3d	3	1	80	72	4	2.67	1.01	1.02	0.57	2.61	196	183.1	0.89	1.75	0.46	1.78	1.96629	0.516854	1	1	1	1	0	0	0	0	0	0
84	郑其忠	387628	0	0	0	2	多发基底节		1	2	0	反应迟钝15h	3	1	84	15	0	4.78	1.87	1.04	1.11	4.2	152	38.3	0.87	3.68	0.85	3.91	4.22989	0.977011	1	0	0	0	0	0	1	1	0	0
85	苗佐仪	171785	1	0	0	2	双侧侧脑室旁		0	2	0	站立不稳伴流涎9h	3	1	87	9	0	2.9	0.78	1.08	0.59	2.05	170	43.7	0.86	1.76	0.35	2.04	2.04651	0.406977	0	0	1	1	1	0	1	1	0	0
86	刘承贵	792684	0	2	0	3	右额顶叶多发		0	3	0	左下肢麻木无力12h	3	1	84	12	2	3.8	1.17	1.54	0.64	6.56	186	86.3	1.48	2.18	0.53	2.32	1.47297	0.358108	0	0	1	0	0	0	0	0	0	0
87	蔺爱平	434725	0	1	0	2	无		0	2	0	言语不利、饮水呛咳5h	3	0	84	5	2	3.25	1.1	1	0.71	4.22	196	46.8	0.87	2.28	0.5	2.38	2.62069	0.574713	0	0	1	1	1	0	1	1	0	0
88	李俊华	848827	0	5	1	1	左侧颞枕叶、基底节、侧脑室、额顶叶皮层多发		1	4	0	言语不利、吞咽困难24h	3	0	84	24	6	4.63	2	1	1.05	5.59	185	665	0.87	3.05	0.91	3.76	3.50575	1.04598	1	1	1	1	0	0	0	0	0	0
89	张俊生	857305	0	1	0	5	侧脑室旁		0	2	0	双下肢无力72h	3	1	91	72	2	3.23	0.89	1	0.7	3.04	138	35	0.94	2.15	0.4	2.29	2.28723	0.425532	0	0	0	0	0	0	0	0	0	0
90	李槐菊	876396	0	0	0	3	左侧基底节点状		1	2	0	失语1h	3	0	83	1	0	3.46	1.19	0.81	0.72	3.94	142	16.9	0.68	2.34	0.54	2.78	3.44118	0.794118	1	0	1	1	1	0	0	0	0	0
91	秦海连	0095092243	0	0	0	2	左侧侧脑室旁点状		1	0	0	右侧肢体无力24h	3	0	89	24	2	4.28	1.7	1.66	0.78	3.39	180	40	1.41	2.68	0.77	2.87	1.90071	0.546099	0	0	1	1	0	0	1	0	0	0
92	马桂莲	324457	1	5	0	5			0	2	0	反应迟钝、精神障碍14h	3	0	83	14	0	7.58	11.11	1.23	1.59	18.01	116	28.8	1.07	4.01	5.05	6.51	3.74766	4.71963	0	0	1	1	1	0	0	0	1	0
93	康顺吉	025143	0	0	0	5			0	1	0	头晕24h	3	1	81	24	0	3.94	1.03	1.4	0.73	4.2	165	297.7	1.22	2.38	0.47	2.72	1.95082	0.385246	1	1	0	0	0	0	0	0	0	0
94	李秀芹	500645	0	0	0	5			0	2	0	头晕24h	3	0	90	24	0	3.65	0.92	1.04	0.57	3.23	160	196.2	1.03	2.4	0.42	2.62	2.3301	0.407767	0	0	1	1	1	0	0	0	1	0
95	赵连生	875687	0	1	1	1	右侧侧脑室、额叶半卵圆中心		0	3	0	双下肢无力3d	3	1	80	72	2	2.71	0.8	0.97	0.63	2.46	175	25.2	0.84	1.69	0.36	1.87	2.0119	0.428571	1	1	1	1	0	0	0	0	0	0
96	刘淑芹	511266	0	3	0	5			0	4	0	左侧肢体无力1d	3	0	95	17	4	4.02	0.58	1.4	0.71	3.61	123	517.5	1.52	2.49	0.26	2.5	1.63816	0.171053	0	0	1	1	0	0	0	0	0	0
97	刘顺喜	609430	0	8	0	2			0	4	0	言语不利，左侧肢体无力6h	3	1	84	6	8	4.77	1.15	1.11	1.05	3.26	145	191	0.96	3.28	0.52	3.81	3.41667	0.541667	0	0	0	0	0	0	1	0	0	1
98	刘书华	864529	1	2	0	1	左侧额顶叶		1	3	0	头晕、双下肢无力1w	3	0	82	168	3	4.51	5.21	1.45	0.75	5.03	185	36.7	1.28	2.7	2.37	3.23	2.10938	1.85156	1	1	0	0	1	0	0	0	1	0
99	高梦信	873244	0	4	0	3	左侧小脑		0	3	0	意识障碍1d	3	1	82	24	9	3.09	1.15	0.57	0.58	4.34	158	57.8	0.86	2.65	0.57	2.23	3.0814	0.662791	0	0	1	1	1	0	0	0	0	0
100	张福兴	871462	0	2	0	2			0	1	0	右侧肢体无力1d	3	1	82	24	2	5.36	0.73	1.71	0.9	3.94	131	124.8	1.66	3.31	0.33	3.7	1.99398	0.198795	0	0	1	0	0	0	1	0	0	0
101	魏树梅	879526	0	1	0	3	左侧放射冠点状		1	1	0	言语不利1d	3	0	88	24	1	3.34	0.95	1.08	0.87	2.23	160	100.2	1.23	2.2	0.42	2.11	1.78862	0.341463	1	1	1	1	0	0	0	0	0	0
102	杨信民	45527	0	0	0	2	左侧基底节、侧脑室		1	3	0	精神行为异常2d	3	1	81	48	0	4.74	0.59	1.41	0.73	3.5	150	39.7	1.42	2.84	0.27	3.32	2	0.190141	1	1	0	0	1	0	1	1	0	0
103	杨志英	700179	0	6	0	1	左侧侧脑室后角，颞枕叶点状		0	4	0	失语、不能进食2d	3	0	84	48	13	4.96	1.15	1.29	0.92	5.75	109	204.9	1.27	2.98	0.52	3.69	2.34646	0.409449	0	0	1	1	0	0	0	0	0	0
104	赵玉芹	203605	0	0	0	1	右侧额、颞、枕顶交界区		0	0	0	左侧口角流涎、言语不利3d	3	0	83	72	0	3.39	1.03	1.13	0.63	4.36	158	293.9	0.93	2.15	0.47	2.46	2.31183	0.505376	0	0	1	1	1	0	1	0	0	0
105	陈秀花	878050	0	38	0	1	右侧大脑中		0	6	0	意识障碍、左侧肢体无力1d	3	0	82	24	38	2.67	2.65	0.81	0.71	4.14	110	106.9	0.67	1.79	1.2	2	2.67164	1.79104	1	1	0	0	1	0	0	0	0	0
106	史士珍	878211	1	0	0	1	右侧内囊后肢		1	0	0	左侧肢体无力、言语不利2d	3	1	80	48	4	3.4	1.02	1.3	0.52	3.53	167	29.6	1.13	2.21	0.32	2.27	1.95575	0.283186	1	1	1	1	1	0	0	0	1	0
107	陈青柳	586531	0	3	0	1	额顶片状		0	2	0	左侧肢体无力、右侧不自主运动1d	3	0	81	24	5	4.09	1.61	0.9	0.96	3.79	169	59.4	0.75	3.44	0.34	3.34	4.58667	0.453333	1	1	1	1	0	0	0	0	0	0
108	赵建昆	666018	0	3	0	3	桥脑左侧		0	3	0	右侧肢体无力言语不利12h	3	1	87	12	4	2.83	0.43	0.88	0.53	4.43	152	6.3	0.95	1.45	0.2	1.88	1.52632	0.210526	0	0	0	0	0	0	0	0	0	1
109	张永信	603159	0	0	0	5	侧脑室旁点状		0	0	0	头晕1d	3	1	82	24	0	3.46	1.25	1.36	0.68	2.81	211	398.6	1.11	2.33	0.57	2.35	2.0991	0.513514	1	1	1	1	1	0	0	0	1	0
110	张新田	879010	0	1	0	1	左侧额叶、半卵圆中心、放射冠		0	2	0	言语不利、肢体无力2d	3	0	81	48	3	4.31	0.45	1.88	0.49	6.32	162	24.8	2.04	2.15	0.2	2.27	1.05392	0.0980392	0	0	1	1	0	0	0	0	0	0
111	赵彭纪	878417	0	4	0	3	右侧基底节		0	3	0	左侧肢体无力、言语不利、纳差3d	3	1	90	72	6	4.14	1.01	0.73	1.1	5.87	92	114.9	0.84	3.08	0.46	3.3	3.66667	0.547619	0	0	1	0	0	0	1	0	0	0
112	张宪英	878581	0	0	0	3	左侧基底节		0	1	0	头晕2d	3	0	81	48	0	3.21	0.88	1.74	0.52	2.99	209	30.1	1.36	1.7	0.4	1.85	1.25	0.294118	1	1	1	1	0	0	0	0	0	0
113	蒋玉槐	401722	1	2	0	1	右侧额叶皮层		0	2	0	言语不清、左侧肢体无力1d	3	1	83	24	3	3.12	0.81	1.21	0.57	3.78	160	71	1	1.74	0.37	2.12	1.74	0.37	0	0	1	1	1	1	1	0	1	0
114	白荣芝	878847	0	11	0	1	右侧颞叶深部、侧脑室旁、半卵圆中心		0	5	0	左侧肢体无力、言语不利、意识模糊1d	3	1	86	14	13	4.32	0.83	1.48	0.74	4.89	124	222.1	1.43	2.38	0.38	2.89	1.66434	0.265734	0	0	1	1	0	0	1	0	0	0
115	王书琴	872020	0	0	0	1	左枕、颞深、胼胝体压部		0	3	0	视物不清2d	3	0	82	48	0	3.49	1.2	1.11	0.73	2.9	176	72.9	0.99	2.14	0.55	2.5	2.16162	0.555556	1	1	0	0	0	0	0	0	0	0
116	高瑞莲	428038	0	3	0	1	右侧额叶点状		1	3	0	头晕、右侧肢体无力2d	3	0	90	48	4	3	0.83	1.41	0.51	4.36	103	38.1	1.3	1.73	0.38	1.7	1.33077	0.292308	0	0	1	1	0	0	1	0	0	0
117	汤秀生	433523	1	4	0	3	左侧放射冠、基底节		0	4	0	口角歪斜、右侧肢体无力1d	3	0	86	24	7	4.62	1.37	1.42	0.85	4.04	185	72.4	1.46	2.9	0.62	3.16	1.9863	0.424658	1	1	1	1	1	0	0	0	1	0
118	杨淑君	839644	0	6	0	5			0	4	0	言语不利、右侧肢体无力1d	3	0	92	24	10	4.44	1.01	1.26	0.83	4.14	85	53.8	1.32	2.51	0.46	3.12	1.90152	0.348485	1	1	1	1	1	0	0	0	1	0
119	付文英	322339	0	7	0	5			0	4	0	头晕、右侧肢体无力1d余	3	0	90	26	11	4.4	0.91	1.75	0.67	10.17	156	50.8	1.98	2.6	0.41	2.42	1.31313	0.207071	0	0	1	1	0	0	0	0	0	0
120	张俊琴	735718	1	1	0	1	右侧岛叶		0	4	0	头晕、行为异常伴行走不稳1d	3	0	86	24	2	4.42	0.88	1.51	0.88	4.1	233	67.1	1.36	2.77	0.4	3.06	2.03676	0.294118	0	0	1	1	1	0	0	0	0	0
121	张克勤	841912	0	1	0	3	右侧基底节点状		0	1	0	左下肢无力1d	3	1	83	24	2	5.2	4.76	1.39	0.94	3.56	160	41.9	1.17	2.97	2.16	4.03	2.53846	1.84615	0	0	1	1	0	0	0	0	0	0
122	李俊池	268385	1	4	0	1	左侧侧脑室旁		0	2	0	意识不清、右侧肢体无力2d	3	1	85	48	6	3.19	1.17	0.98	0.65	2.8	157	127	0.85	2.02	0.53	2.34	2.37647	0.623529	0	0	0	0	1	0	0	0	1	0
123	王德仁	872131	0	4	0	1	右侧基底节、侧脑室旁		0	4	0	左侧肢体无力1d	3	1	81	15	7	4.93	3.65	1.07	1.09	7.48	182	594.6	0.99	3.3	1.66	3.94	3.33333	1.67677	0	0	1	1	1	0	0	0	0	0
124	马贵河	460055	0	0	0	5	右侧侧脑室旁		1	1	0	走路不稳5d	3	1	81	120	0	5.96	0.74	1.29	1.16	4.3	165	19.8	1.3	3.85	0.34	4.66	2.96154	0.261538	0	0	0	0	0	0	0	0	0	0
125	周建军	849013	0	38	0	1	右侧额顶叶、顶深、右侧小脑		0	5	0	双眼凝视4h	3	0	84	4	38	4.07	0.59	1.44	0.71	6.48	144	1904.8	1.52	2.22	0.27	2.55	1.46053	0.177632	0	0	1	1	0	0	0	0	0	0
126	张胜联	871558	0	3	0	3	右侧桥脑		0	4	0	头晕、左侧肢体无力4d	3	0	92	96	7	5.25	1.31	1.34	1.03	4.67	143	67.4	1.54	3.43	0.6	3.71	2.22727	0.38961	0	0	1	1	0	0	0	0	0	0
